# Supplementary material for: Spatially interacting phosphorylation sites and mutations in cancer
Source: Nat Commun. 2021 Apr 19;12:2313. doi: 10.1038/s41467-021-22481-w (PMC8055881; doi:10.1038/s41467-021-22481-w)
Supplement: Supplementary file 4 — Supplementary Data 1-12 [file 41467_2021_22481_MOESM4_ESM.xlsx]

## Sheet: TableS1.HybridClusters
Transcript	Position	Cluster	Gene_Drug	Mutation/Site	Degree_Connectivity	Closeness_Centrality	Geodesic_From_Centroid	Weight	Chromosome	Start	Stop	Reference	Alternate	Alternative_Transcripts	Total_count	Mut_count	Site_count	Type	GenomicPosition	SiteType
ENST00000318602	119	3.1	A2M	p.T119	9	0.0911464	7.963	1	ENST00000318602	9112450	9112452	-	ptm	-	8	7	1	Hybrid	chr12:g.9112450_9112452/c.355_357/p.119T	Proximal
ENST00000318602	36	3.1	A2M	p.P36S	4	1.00452	9.797	2	12	9266120	9266120	G	A	-	8	7	1	Hybrid	NA	Clustered
ENST00000318602	121	3.1	A2M	p.M121V	8	1.03139	0	1	12	9265042	9265042	T	C	-	8	7	1	Hybrid	NA	Proximal
ENST00000318602	121	3.1	A2M	p.M121I	8	1.03139	0	1	12	9265040	9265040	C	A		8	7	1	Hybrid	NA	Proximal
ENST00000318602	631	3.1	A2M	p.P631T	5	0.0930365	6.314	1	12	9248257	9248257	G	T	-	8	7	1	Hybrid	NA	Clustered
ENST00000318602	632	3.1	A2M	p.G632R	6	0.0880233	6.79	1	12	9248254	9248254	C	T	-	8	7	1	Hybrid	NA	Clustered
ENST00000318602	40	3.1	A2M	p.H40D	6	0.0173141	8.942	1	12	9266108	9266108	G	C	-	8	7	1	Hybrid	NA	Clustered
ENST00000318602	124	3.1	A2M	p.N124K	6	0.0139259	9.759	1	12	9265031	9265031	G	C	-	8	7	1	Hybrid	NA	Clustered
ENST00000399410	847	99	ABCC1	p.S847	5	1.04205	6.4425	1	ENST00000399410	16090483	16090485	-	ptm	-	4	3	1	Hybrid	chr16:g.16090483_16090485/c.2539_2541/p.847S	Direct
ENST00000399410	861	99	ABCC1	p.A861T	4	2.02527	0	3	16	16184382	16184382	G	A		4	3	1	Hybrid	NA	Clustered
ENST00000399410	847	99	ABCC1	p.S847C	5	1.04205	6.4425	1	16	16184341	16184341	C	G	-	4	3	1	Hybrid	chr16:g.16090483_16090485/c.2539_2541/p.847S	Direct
ENST00000399410	867	99	ABCC1	p.R867H	2	0.00662906	8.833	1	16	16184401	16184401	G	A	-	4	3	1	Hybrid	NA	Clustered
ENST00000272286	273	119	ABCG8	p.R273C	4	2.00423	0	1	2	44079860	44079860	C	T	-	5	4	1	Hybrid	NA	Clustered
ENST00000272286	273	119	ABCG8	p.R273G	4	2.00423	0	1	2	44079860	44079860	C	G	-	5	4	1	Hybrid	NA	Clustered
ENST00000272286	273	119	ABCG8	p.R273H	4	2.00423	0	1	2	44079861	44079861	G	A		5	4	1	Hybrid	NA	Clustered
ENST00000272286	315	119	ABCG8	p.S315	5	0.0540834	9.255	1	ENST00000272286	43852847	43852849	-	ptm	-	5	4	1	Hybrid	chr2:g.43852847_43852849/c.943_945/p.315S	Clustered
ENST00000272286	248	119	ABCG8	p.A248D	5	0.0273022	8.663	1	2	44079786	44079786	C	A	-	5	4	1	Hybrid	NA	Clustered
ENST00000502732	235	136	ABL2	p.E235G	3	3.00358	0	1	1	179090986	179090986	T	C		4	3	1	Hybrid	NA	Clustered
ENST00000502732	235	136	ABL2	p.E235K	3	3.00358	0	1	1	179090987	179090987	C	T	-	4	3	1	Hybrid	NA	Clustered
ENST00000502732	235	136	ABL2	p.E235Q	3	3.00358	0	2	1	179090987	179090987	C	G	-	4	3	1	Hybrid	NA	Clustered
ENST00000502732	231	136	ABL2	p.Y231	5	0.0210846	8.135	1	ENST00000502732	179121862	179121864	-	ptm	-	4	3	1	Hybrid	chr1:g.179121862_179121864/c.691_693/p.231Y	Clustered
ENST00000502732	299	136.1	ABL2	p.Y299	7	1.10565	0	1	ENST00000502732	179121658	179121660	-	ptm	-	7	5	2	Hybrid	chr1:g.179121658_179121660/c.895_897/p.299Y	Direct
ENST00000502732	298	136.1	ABL2	p.Q298L	7	0.19434	3.8845	1	1	179090797	179090797	T	A	-	7	5	2	Hybrid	NA	Clustered
ENST00000502732	315	136.1	ABL2	p.A315T	7	0.0669905	9.967	1	1	179090747	179090747	C	T	-	7	5	2	Hybrid	NA	Clustered
ENST00000502732	303	136.1	ABL2	p.Y303	7	0.0153451	9.766	1	ENST00000502732	179121646	179121648	-	ptm	-	7	5	2	Hybrid	chr1:g.179121646_179121648/c.907_909/p.303Y	Clustered
ENST00000502732	297	136.1	ABL2	p.G297S	9	0.116684	5.947	1	1	179090801	179090801	C	T	-	7	5	2	Hybrid	NA	Proximal
ENST00000502732	299	136.1	ABL2	p.Y299C	7	1.10565	0	1	1	179090794	179090794	T	C		7	5	2	Hybrid	chr1:g.179121658_179121660/c.895_897/p.299Y	Direct
ENST00000502732	300	136.1	ABL2	p.G300R	8	0.0827018	5.6935	1	1	179090792	179090792	C	T	-	7	5	2	Hybrid	NA	Proximal
ENST00000265074	268	149	NPR3	p.R268Q	7	2.03415	0	2	5	32724837	32724837	G	A		7	6	1	Hybrid	NA	Clustered
ENST00000265074	268	149	NPR3	p.R268W	7	2.03415	0	1	5	32724836	32724836	C	T	-	7	6	1	Hybrid	NA	Clustered
ENST00000326958	92	149	AC026703.1	p.P92T	4	0.0507893	7.28975	1	5	32789781	32789781	C	A	-	7	6	1	Hybrid	NA	Clustered
ENST00000326958	90	149	AC026703.1	p.L90I	4	0.042289	8.12575	1	5	32789775	32789775	C	A	-	7	6	1	Hybrid	NA	Clustered
ENST00000326958	48	149	AC026703.1	p.H48Q	7	0.0422189	7.2275	1	5	32789651	32789651	T	A	-	7	6	1	Hybrid	NA	Clustered
ENST00000265074	316	149	NPR3	p.Y316	8	0.0346666	6.851	1	ENST00000265074	32738917	32738919	-	ptm	-	7	6	1	Hybrid	chr5:g.32738917_32738919/c.946_948/p.316Y	Clustered
ENST00000326958	100	149	AC026703.1	p.V100G	8	0.0346666	6.851	1	5	32789806	32789806	T	G	-	7	6	1	Hybrid	NA	Clustered
ENST00000265074	410	150	NPR3	p.G410R	6	1.09529	0	2	5	32780860	32780860	G	A		6	5	1	Hybrid	NA	Clustered
ENST00000265074	176	150	NPR3	p.R176C	5	1.05265	5.65525	1	5	32712408	32712408	C	T	-	6	5	1	Hybrid	NA	Clustered
ENST00000265074	176	150	NPR3	p.R176H	5	1.05265	5.65525	1	5	32712409	32712409	G	A	-	6	5	1	Hybrid	NA	Clustered
ENST00000265074	393	150	NPR3	p.W393C	6	0.117421	4.23125	1	5	32774933	32774933	G	T	-	6	5	1	Hybrid	NA	Clustered
ENST00000265074	156	150	NPR3	p.S156	5	0.0296216	9.899	1	ENST00000265074	32712242	32712244	-	ptm	-	6	5	1	Hybrid	chr5:g.32712242_32712244/c.466_468/p.156S	Clustered
ENST00000265074	395	150	NPR3	p.R395I	6	0.0196744	9.9315	1	5	32774938	32774938	G	T	-	6	5	1	Hybrid	NA	Clustered
ENST00000285093	15	156	ACAA2	p.T15M	7	1.15388	0	1	18	47329196	47329196	G	A		7	6	1	Hybrid	NA	Clustered
ENST00000285093	15	156	ACAA2	p.T15A	7	1.15388	0	1	18	47329197	47329197	T	C	-	7	6	1	Hybrid	NA	Clustered
ENST00000285093	16	156	ACAA2	p.P16R	6	0.209033	3.434	1	18	47329193	47329193	G	C	-	7	6	1	Hybrid	NA	Clustered
ENST00000285093	14	156	ACAA2	p.R14L	5	0.139394	4.2445	1	18	47329199	47329199	C	A	-	7	6	1	Hybrid	NA	Clustered
ENST00000285093	255	156	ACAA2	p.D255G	7	0.042437	8.7935	1	18	47317959	47317959	T	C	-	7	6	1	Hybrid	NA	Clustered
ENST00000285093	13	156	ACAA2	p.K13R	5	0.0240759	7.7035	1	18	47329202	47329202	T	C	-	7	6	1	Hybrid	NA	Clustered
ENST00000285093	119	156	ACAA2	p.T119	6	0.0132362	9.4115	1	ENST00000285093	49795837	49795839	-	ptm	-	7	6	1	Hybrid	chr18:g.49795837_49795839/c.355_357/p.119T	Clustered
ENST00000338432	243	157	ACACB	p.T243	8	1.02937	7.448	1	ENST00000338432	109166934	109166936	-	ptm	-	5	3	2	Hybrid	chr12:g.109166934_109166936/c.727_729/p.243T	Direct
ENST00000338432	47	157	ACACB	p.P47L	5	1.07828	0	2	12	109577350	109577350	C	T		5	3	2	Hybrid	NA	Clustered
ENST00000338432	44	157	ACACB	p.S44	5	0.133627	4.01	1	ENST00000338432	109139535	109139537	-	ptm	-	5	3	2	Hybrid	chr12:g.109139535_109139537/c.130_132/p.44S	Clustered
ENST00000338432	243	157	ACACB	p.T243N	8	1.02937	7.448	1	12	109604740	109604740	C	A	-	5	3	2	Hybrid	chr12:g.109166934_109166936/c.727_729/p.243T	Direct
ENST00000338432	51	157	ACACB	p.S51C	3	0.0106411	7.775	1	12	109577362	109577362	C	G	-	5	3	2	Hybrid	chr12:g.109139556_109139558/c.151_153/p.51S	Clustered
ENST00000338432	469	161	ACACB	p.S469	6	1.03948	0	1	ENST00000338432	109176231	109176233	-	ptm	-	7	6	1	Hybrid	chr12:g.109176231_109176233/c.1405_1407/p.469S	Direct
ENST00000338432	476	161	ACACB	p.L476F	6	1.00738	9.1568	2	12	109614057	109614057	C	T	-	7	6	1	Hybrid	NA	Clustered
ENST00000338432	445	161	ACACB	p.E445K	6	1.00737	9.381	1	12	109613964	109613964	G	A	-	7	6	1	Hybrid	NA	Clustered
ENST00000338432	445	161	ACACB	p.E445Q	6	1.00737	9.381	1	12	109613964	109613964	G	C	-	7	6	1	Hybrid	NA	Clustered
ENST00000338432	451	161	ACACB	p.L451F	10	0.132663	8.2372	1	12	109613984	109613984	G	C	-	7	6	1	Hybrid	NA	Clustered
ENST00000338432	469	161	ACACB	p.S469I	6	1.03948	0	1	12	109614037	109614037	G	T		7	6	1	Hybrid	chr12:g.109176231_109176233/c.1405_1407/p.469S	Direct
ENST00000338432	468	161	ACACB	p.E468V	7	0.0707602	5.094	1	12	109614034	109614034	A	T	-	7	6	1	Hybrid	NA	Clustered
ENST00000331789	14	311	ACTB	p.S14	8	0.126267	8.294	1	ENST00000331789	5529616	5529618	-	ptm	-	9	6	3	Hybrid	chr7:g.5529616_5529618/c.40_42/p.14S	Proximal
ENST00000331789	158	311	ACTB	p.G158R	9	3.05813	0	4	7	5568242	5568242	C	T		9	6	3	Hybrid	NA	Clustered
ENST00000331789	155	311	ACTB	p.S155	9	0.151502	7.948	1	ENST00000331789	5528618	5528620	-	ptm	-	9	6	3	Hybrid	chr7:g.5528618_5528620/c.463_465/p.155S	Clustered
ENST00000331789	303	311	ACTB	p.T303	8	0.129892	9.557	1	ENST00000331789	5528079	5528081	-	ptm	-	9	6	3	Hybrid	chr7:g.5528079_5528081/c.907_909/p.303T	Clustered
ENST00000331789	108	311	ACTB	p.A108V	8	0.120408	5.337	1	7	5568832	5568832	G	A	-	9	6	3	Hybrid	NA	Clustered
ENST00000331789	13	311	ACTB	p.G13A	7	0.106535	9.594	1	7	5569251	5569251	C	G	-	9	6	3	Hybrid	NA	Clustered
ENST00000331789	160	311	ACTB	p.T160A	9	0.0965839	6.978	1	7	5568236	5568236	T	C	-	9	6	3	Hybrid	NA	Clustered
ENST00000331789	179	311	ACTB	p.D179N	8	0.0743344	6.199	1	7	5568179	5568179	C	T	-	9	6	3	Hybrid	NA	Clustered
ENST00000331789	177	311	ACTB	p.R177C	9	0.0433589	9.5	1	7	5568185	5568185	G	A	-	9	6	3	Hybrid	NA	Clustered
ENST00000331789	368	311.2	ACTB	p.S368	6	2.07364	0	1	ENST00000331789	5527772	5527774	-	ptm	-	6	3	3	Hybrid	chr7:g.5527772_5527774/c.1102_1104/p.368S	Direct
ENST00000331789	368	311.2	ACTB	p.S368F	6	2.07364	0	1	7	5567404	5567404	G	A		6	3	3	Hybrid	chr7:g.5527772_5527774/c.1102_1104/p.368S	Direct
ENST00000331789	368	311.2	ACTB	p.S368A	6	2.07364	0	1	7	5567405	5567405	A	C	-	6	3	3	Hybrid	chr7:g.5527772_5527774/c.1102_1104/p.368S	Direct
ENST00000331789	369	311.2	ACTB	p.I369M	6	0.183782	4.264	1	7	5567400	5567400	G	C	-	6	3	3	Hybrid	NA	Proximal
ENST00000331789	365	311.2	ACTB	p.S365	6	0.092369	5.734	1	ENST00000331789	5527781	5527783	-	ptm	-	6	3	3	Hybrid	chr7:g.5527781_5527783/c.1093_1095/p.365S	Clustered
ENST00000331789	362	311.2	ACTB	p.Y362	7	0.0305956	8.48	1	ENST00000331789	5527790	5527792	-	ptm	-	6	3	3	Hybrid	chr7:g.5527790_5527792/c.1084_1086/p.362Y	Clustered
ENST00000331789	166	311.4	ACTB	p.Y166	11	1.08821	6.106	1	ENST00000331789	5528585	5528587	-	ptm	-	11	6	5	Hybrid	chr7:g.5528585_5528587/c.496_498/p.166Y	Direct
ENST00000331789	60	311.4	ACTB	p.S60	11	1.16278	0	1	ENST00000331789	5529344	5529346	-	ptm		11	6	5	Hybrid	chr7:g.5529344_5529346/c.178_180/p.60S	Direct
ENST00000331789	53	311.4	ACTB	p.Y53	10	0.145838	9.341	1	ENST00000331789	5529365	5529367	-	ptm	-	11	6	5	Hybrid	chr7:g.5529365_5529367/c.157_159/p.53Y	Clustered
ENST00000331789	203	311.4	ACTB	p.T203	9	0.138084	5.275	1	ENST00000331789	5528474	5528476	-	ptm	-	11	6	5	Hybrid	chr7:g.5528474_5528476/c.607_609/p.203T	Clustered
ENST00000331789	202	311.4	ACTB	p.T202	10	0.126741	7.41	1	ENST00000331789	5528477	5528479	-	ptm	-	11	6	5	Hybrid	chr7:g.5528477_5528479/c.604_606/p.202T	Clustered
ENST00000331789	166	311.4	ACTB	p.Y166H	11	1.08821	6.106	1	7	5568218	5568218	A	G	-	11	6	5	Hybrid	chr7:g.5528585_5528587/c.496_498/p.166Y	Direct
ENST00000331789	57	311.4	ACTB	p.E57K	10	0.0629289	6.884	1	7	5568986	5568986	C	T	-	11	6	5	Hybrid	NA	Proximal
ENST00000331789	60	311.4	ACTB	p.S60G	11	1.16278	0	1	7	5568977	5568977	T	C	-	11	6	5	Hybrid	chr7:g.5529344_5529346/c.178_180/p.60S	Direct
ENST00000331789	61	311.4	ACTB	p.K61N	13	0.135239	4.564	1	7	5568972	5568972	C	G	-	11	6	5	Hybrid	NA	Proximal
ENST00000331789	62	311.4	ACTB	p.R62T	11	0.0752543	5.515	1	7	5568970	5568970	C	G	-	11	6	5	Hybrid	NA	Proximal
ENST00000331789	59	311.4	ACTB	p.Q59H	11	0.100267	5.204	1	7	5568978	5568978	C	G	-	11	6	5	Hybrid	NA	Clustered
ENST00000331789	198	311.5	ACTB	p.Y198	7	0.0922882	5.353	1	ENST00000331789	5528489	5528491	-	ptm	-	5	3	2	Hybrid	chr7:g.5528489_5528491/c.592_594/p.198Y	Proximal
ENST00000331789	195	311.5	ACTB	p.E195K	7	1.02343	7.356	2	7	5568131	5568131	C	T	-	5	3	2	Hybrid	NA	Clustered
ENST00000331789	196	311.5	ACTB	p.R196C	5	1.04462	0	1	7	5568128	5568128	G	A	-	5	3	2	Hybrid	NA	Proximal
ENST00000331789	196	311.5	ACTB	p.R196H	5	1.04462	0	1	7	5568127	5568127	C	T		5	3	2	Hybrid	NA	Proximal
ENST00000331789	249	311.5	ACTB	p.T249	8	0.0543283	7.189	1	ENST00000331789	5528336	5528338	-	ptm	-	5	3	2	Hybrid	chr7:g.5528336_5528338/c.745_747/p.249T	Clustered
ENST00000575842	188	313	ACTG1	p.Y188	6	0.0395281	8.691	1	ENST00000331925	81511426	81511428	-	ptm	-	8	5	3	Hybrid	chr17:g.81511426_81511428/c.562_564/p.188Y	Direct
ENST00000575842	253	313	ACTG1	p.E253V	8	2.02128	0	1	17	79478258	79478258	T	A	-	8	5	3	Hybrid	NA	Clustered
ENST00000575842	253	313	ACTG1	p.E253K	8	2.02128	0	2	17	79478259	79478259	C	T		8	5	3	Hybrid	NA	Clustered
ENST00000575842	198	313	ACTG1	p.Y198	8	0.100222	9.267	1	ENST00000331925	81511396	81511398	-	ptm	-	8	5	3	Hybrid	chr17:g.81511396_81511398/c.592_594/p.198Y	Clustered
ENST00000575842	257	313	ACTG1	p.C257Y	9	0.0687968	7.448	1	17	79478246	79478246	C	T	-	8	5	3	Hybrid	NA	Clustered
ENST00000575842	195	313	ACTG1	p.E195K	6	0.044666	7.279	1	17	79478433	79478433	C	T	-	8	5	3	Hybrid	NA	Clustered
ENST00000575842	249	313	ACTG1	p.T249	6	0.0350297	8.766	1	ENST00000331925	81511243	81511245	-	ptm	-	8	5	3	Hybrid	chr17:g.81511243_81511245/c.745_747/p.249T	Clustered
ENST00000575842	188	313	ACTG1	p.Y188H	6	0.0395281	8.691	1	17	79478454	79478454	A	G	-	8	5	3	Hybrid	NA	Direct
ENST00000575842	166	313.1	ACTG1	p.Y166	7	0.102701	5.652	1	ENST00000331925	81511492	81511494	-	ptm	-	9	6	3	Hybrid	chr17:g.81511492_81511494/c.496_498/p.166Y	Proximal
ENST00000575842	169	313.1	ACTG1	p.Y169	6	0.14428	4.138	1	ENST00000331925	81511483	81511485	-	ptm	-	9	6	3	Hybrid	chr17:g.81511483_81511485/c.505_507/p.169Y	Proximal
ENST00000575842	143	313.1	ACTG1	p.Y143	8	0.0332583	9.475	1	ENST00000331925	81511561	81511563	-	ptm	-	9	6	3	Hybrid	chr17:g.81511561_81511563/c.427_429/p.143Y	Clustered
ENST00000575842	150	313.1	ACTG1	p.G150S	8	0.0264979	8.149	1	17	79478568	79478568	C	T	-	9	6	3	Hybrid	NA	Clustered
ENST00000575842	46	313.1	ACTG1	p.G46V	6	0.00837404	9.145	1	17	79479155	79479155	C	A	-	9	6	3	Hybrid	NA	Clustered
ENST00000575842	167	313.1	ACTG1	p.E167K	8	0.162433	4.357	1	17	79478517	79478517	C	T	-	9	6	3	Hybrid	NA	Proximal
ENST00000575842	168	313.1	ACTG1	p.G168A	9	1.14172	0	1	17	79478513	79478513	C	G	-	9	6	3	Hybrid	NA	Proximal
ENST00000575842	168	313.1	ACTG1	p.G168S	9	1.14172	0	1	17	79478514	79478514	C	T		9	6	3	Hybrid	NA	Proximal
ENST00000575842	43	313.1	ACTG1	p.V43F	6	0.0303943	6.732	1	17	79479165	79479165	C	A	-	9	6	3	Hybrid	NA	Proximal
ENST00000575842	323	313.2	ACTG1	p.S323	5	0.103124	5.997	1	ENST00000331925	81510942	81510944	-	ptm	-	9	5	4	Hybrid	chr17:g.81510942_81510944/c.967_969/p.323S	Proximal
ENST00000575842	324	313.2	ACTG1	p.T324	9	0.190779	4.149	1	ENST00000331925	81510939	81510941	-	ptm	-	9	5	4	Hybrid	chr17:g.81510939_81510941/c.970_972/p.324T	Proximal
ENST00000575842	241	313.2	ACTG1	p.E241K	8	0.0702669	9.132	1	17	79478295	79478295	C	T	-	9	5	4	Hybrid	NA	Clustered
ENST00000575842	244	313.2	ACTG1	p.D244H	8	0.0629088	7.421	1	17	79478286	79478286	C	G	-	9	5	4	Hybrid	NA	Clustered
ENST00000575842	243	313.2	ACTG1	p.P243A	7	0.0568179	8.73	1	17	79478289	79478289	G	C	-	9	5	4	Hybrid	NA	Clustered
ENST00000575842	294	313.2	ACTG1	p.Y294	9	0.0444268	6.149	1	ENST00000331925	81511029	81511031	-	ptm	-	9	5	4	Hybrid	chr17:g.81511029_81511031/c.880_882/p.294Y	Clustered
ENST00000575842	318	313.2	ACTG1	p.T318	7	0.0274143	8.738	1	ENST00000331925	81510957	81510959	-	ptm	-	9	5	4	Hybrid	chr17:g.81510957_81510959/c.952_954/p.318T	Clustered
ENST00000575842	325	313.2	ACTG1	p.M325I	9	1.09862	0	1	17	79477962	79477962	C	T	-	9	5	4	Hybrid	NA	Proximal
ENST00000575842	325	313.2	ACTG1	p.M325T	9	1.09862	0	1	17	79477963	79477963	A	G		9	5	4	Hybrid	NA	Proximal
ENST00000366578	355	332	ACTN2	p.S355	5	2.02976	0	1	ENST00000366578	236739488	236739490	-	ptm		5	4	1	Hybrid	chr1:g.236739488_236739490/c.1063_1065/p.355S	Direct
ENST00000366578	352	332	ACTN2	p.L352Q	7	0.0842076	5.591	1	1	236902780	236902780	T	A	-	5	4	1	Hybrid	NA	Clustered
ENST00000366578	353	332	ACTN2	p.R353W	6	0.0489082	6.8145	1	1	236902782	236902782	C	T	-	5	4	1	Hybrid	NA	Proximal
ENST00000366578	355	332	ACTN2	p.S355C	5	2.02976	0	1	1	236902788	236902788	A	T	-	5	4	1	Hybrid	chr1:g.236739488_236739490/c.1063_1065/p.355S	Direct
ENST00000366578	355	332	ACTN2	p.S355I	5	2.02976	0	1	1	236902789	236902789	G	T	-	5	4	1	Hybrid	chr1:g.236739488_236739490/c.1063_1065/p.355S	Direct
ENST00000366578	412	334.1	ACTN2	p.T412	5	1.05442	7.102	1	ENST00000366578	236743022	236743024	-	ptm	-	8	7	1	Hybrid	chr1:g.236743022_236743024/c.1234_1236/p.412T	Direct
ENST00000366578	457	334.1	ACTN2	p.R457H	7	1.06019	0	2	1	236908040	236908040	G	A		8	7	1	Hybrid	NA	Clustered
ENST00000366578	456	334.1	ACTN2	p.D456N	5	1.05453	6.2275	1	1	236908036	236908036	G	A	-	8	7	1	Hybrid	NA	Clustered
ENST00000366578	456	334.1	ACTN2	p.D456Y	5	1.05453	6.2275	1	1	236908036	236908036	G	T	-	8	7	1	Hybrid	NA	Clustered
ENST00000366578	455	334.1	ACTN2	p.Q455H	4	0.0703376	7.5985	1	1	236908035	236908035	G	T	-	8	7	1	Hybrid	NA	Clustered
ENST00000366578	409	334.1	ACTN2	p.K409R	8	0.0641158	6.457	1	1	236906314	236906314	A	G	-	8	7	1	Hybrid	NA	Clustered
ENST00000366578	412	334.1	ACTN2	p.T412M	5	1.05442	7.102	1	1	236906323	236906323	C	T	-	8	7	1	Hybrid	chr1:g.236743022_236743024/c.1234_1236/p.412T	Direct
ENST00000366578	490	334.1	ACTN2	p.W490C	3	0.0142701	8.851	1	1	236911030	236911030	G	T	-	8	7	1	Hybrid	NA	Clustered
ENST00000366578	594	336	ACTN2	p.S594	5	0.136279	5.016	1	ENST00000366578	236751593	236751595	-	ptm	-	7	2	5	Hybrid	chr1:g.236751593_236751595/c.1780_1782/p.594S	Proximal
ENST00000366578	595	336	ACTN2	p.S595	5	0.20072	4.0545	1	ENST00000366578	236751596	236751598	-	ptm	-	7	2	5	Hybrid	chr1:g.236751596_236751598/c.1783_1785/p.595S	Proximal
ENST00000366578	596	336	ACTN2	p.S596	7	1.10258	0	1	ENST00000366578	236751599	236751601	-	ptm	-	7	2	5	Hybrid	chr1:g.236751599_236751601/c.1786_1788/p.596S	Direct
ENST00000366578	603	336	ACTN2	p.T603	5	0.0617345	9.266	1	ENST00000366578	236751620	236751622	-	ptm	-	7	2	5	Hybrid	chr1:g.236751620_236751622/c.1807_1809/p.603T	Clustered
ENST00000366578	596	336	ACTN2	p.S596R	7	1.10258	0	1	1	236914899	236914899	A	C		7	2	5	Hybrid	chr1:g.236751599_236751601/c.1786_1788/p.596S	Direct
ENST00000366578	518	336	ACTN2	p.H518Y	7	0.0425724	6.973	1	1	236912460	236912460	C	T	-	7	2	5	Hybrid	NA	Clustered
ENST00000366578	599	336	ACTN2	p.Y599	7	0.0424665	9.173	1	ENST00000366578	236751608	236751610	-	ptm	-	7	2	5	Hybrid	chr1:g.236751608_236751610/c.1795_1797/p.599Y	Clustered
ENST00000366578	892	343	ACTN2	p.S892	4	0.0162312	8.567	1	ENST00000366578	236762608	236762610	-	ptm	-	7	6	1	Hybrid	chr1:g.236762608_236762610/c.2674_2676/p.892S	Proximal
ENST00000366578	887	343	ACTN2	p.A887E	6	2.03764	0	1	1	236925894	236925894	C	A	-	7	6	1	Hybrid	NA	Clustered
ENST00000366578	887	343	ACTN2	p.A887S	6	2.03764	0	1	1	236925893	236925893	G	T		7	6	1	Hybrid	NA	Clustered
ENST00000366578	887	343	ACTN2	p.A887T	6	2.03764	0	1	1	236925893	236925893	G	A		7	6	1	Hybrid	NA	Clustered
ENST00000366578	888	343	ACTN2	p.L888I	6	0.0893827	5.243	1	1	236925896	236925896	C	A	-	7	6	1	Hybrid	NA	Clustered
ENST00000366578	890	343	ACTN2	p.G890V	5	0.0349943	7.199	1	1	236925903	236925903	G	T	-	7	6	1	Hybrid	NA	Proximal
ENST00000366578	865	343	ACTN2	p.R865K	5	0.0257191	9.163	1	1	236925828	236925828	G	A	-	7	6	1	Hybrid	NA	Clustered
ENST00000388922	412	375	ACVRL1	p.T412	8	0.0990033	6.049	1	ENST00000388922	51916221	51916223	-	ptm	-	6	4	2	Hybrid	chr12:g.51916221_51916223/c.1234_1236/p.412T	Proximal
ENST00000388922	421	375	ACVRL1	p.Y421	4	1.03024	6.593	1	ENST00000388922	51918999	51919001	-	ptm	-	6	4	2	Hybrid	chr12:g.51918999_51919001/c.1261_1263/p.421Y	Direct
ENST00000388922	411	375	ACVRL1	p.R411Q	6	1.05866	0	2	12	52310003	52310003	G	A		6	4	2	Hybrid	NA	Clustered
ENST00000388922	409	375	ACVRL1	p.A409V	7	0.0878667	7.19	1	12	52309997	52309997	C	T	-	6	4	2	Hybrid	NA	Clustered
ENST00000388922	410	375	ACVRL1	p.R410H	7	0.0747281	6.005	1	12	52310000	52310000	G	A	-	6	4	2	Hybrid	NA	Proximal
ENST00000388922	421	375	ACVRL1	p.Y421C	4	1.03024	6.593	1	12	52312784	52312784	A	G	-	6	4	2	Hybrid	chr12:g.51918999_51919001/c.1261_1263/p.421Y	Direct
ENST00000265846	284	424	ADAP1	p.Y284	5	1.10209	0	1	ENST00000265846	899434	899436	-	ptm	-	6	4	2	Hybrid	chr7:g.899434_899436/c.850_852/p.284Y	Direct
ENST00000265846	294	424	ADAP1	p.R294L	4	1.09121	4.474	1	7	938885	938885	C	A	-	6	4	2	Hybrid	NA	Clustered
ENST00000265846	294	424	ADAP1	p.R294Q	4	1.09121	4.474	1	7	938885	938885	C	T	-	6	4	2	Hybrid	NA	Clustered
ENST00000265846	284	424	ADAP1	p.Y284D	5	1.10209	0	1	7	939073	939073	A	C		6	4	2	Hybrid	chr7:g.899434_899436/c.850_852/p.284Y	Direct
ENST00000265846	261	424	ADAP1	p.K261N	4	0.0209962	6.734	1	7	939751	939751	C	G	-	6	4	2	Hybrid	NA	Clustered
ENST00000265846	276	424	ADAP1	p.T276	3	0.00567159	8.532	1	ENST00000265846	899458	899460	-	ptm	-	6	4	2	Hybrid	chr7:g.899458_899460/c.826_828/p.276T	Clustered
ENST00000370598	596	449.1	ADGRB3	p.S596	5	1.06054	5.141	1	ENST00000370598	68993819	68993821	-	ptm	-	6	4	2	Hybrid	chr6:g.68993819_68993821/c.1786_1788/p.596S	Direct
ENST00000370598	599	449.1	ADGRB3	p.T599	6	1.0609	0	1	ENST00000370598	68993828	68993830	-	ptm		6	4	2	Hybrid	chr6:g.68993828_68993830/c.1795_1797/p.599T	Direct
ENST00000370598	596	449.1	BAI3	p.S596F	5	1.06054	5.141	1	6	69703712	69703712	C	T	-	6	4	2	Hybrid	chr6:g.68993819_68993821/c.1786_1788/p.596S	Direct
ENST00000370598	599	449.1	BAI3	p.T599A	6	1.0609	0	1	6	69703720	69703720	A	G	-	6	4	2	Hybrid	chr6:g.68993828_68993830/c.1795_1797/p.599T	Direct
ENST00000370598	575	449.1	BAI3	p.L575F	7	0.0169937	9.155	1	6	69685223	69685223	G	T	-	6	4	2	Hybrid	NA	Clustered
ENST00000370598	604	449.1	BAI3	p.D604N	3	0.00479797	8.745	1	6	69703735	69703735	G	A	-	6	4	2	Hybrid	NA	Clustered
ENST00000244537	73	528.1	HIST1H4I	p.Y73	91	0.669342	8.181	1	ENST00000244537	26240642	26240644	-	ptm	-	52	14	38	Hybrid	chr6:g.26240642_26240644/c.217_219/p.73Y	Proximal
ENST00000244537	89	528.1	HIST4H4	p.Y89	86	0.548043	9.641	1	ENST00000244537	26240690	26240692	-	ptm	-	52	14	38	Hybrid	chr6:g.26240690_26240692/c.265_267/p.89Y	Proximal
ENST00000331491	100	528.1	HIST2H3D	p.Y100	42	0.168977	8.4396	1	ENST00000331491	149813382	149813384	-	ptm	-	16	7	9	Hybrid	chr1:g.149813382_149813384/c.298_300/p.100Y	Proximal
ENST00000331491	59	528.1	HIST2H3C	p.T59	15	0.28822	9.911	1	ENST00000331491	149813505	149813507	-	ptm	-	16	7	9	Hybrid	chr1:g.149813505_149813507/c.175_177/p.59T	Proximal
ENST00000331491	97	528.1	HIST2H3D	p.S97	13	0.199538	4.6654	1	ENST00000331491	149813391	149813393	-	ptm	-	16	7	9	Hybrid	chr1:g.149813391_149813393/c.289_291/p.97S	Proximal
ENST00000355057	73	528.1	HIST4H4	p.Y73	91	0.669342	8.181	1	ENST00000355057	27824341	27824343	-	ptm	-	52	14	38	Hybrid	chr6:g.27824341_27824343/c.217_219/p.73Y	Proximal
ENST00000377733	97	528.1	HIST1H2BE	p.T97	40	0.229723	8.932	1	ENST00000377733	26273264	26273266	-	ptm	-	52	14	38	Hybrid	chr6:g.26273264_26273266/c.289_291/p.97T	Proximal
ENST00000377745	73	528.1	HIST1H4D	p.Y73	91	0.669342	8.181	1	ENST00000377745	26027034	26027036	-	ptm	-	52	14	38	Hybrid	chr6:g.26027034_26027036/c.217_219/p.73Y	Proximal
ENST00000377803	73	528.1	HIST1H4L	p.Y73	94	1.71213	8.181	1	ENST00000377803	26104164	26104166	-	ptm	-	52	14	38	Hybrid	chr6:g.26104164_26104166/c.217_219/p.73Y	Direct
ENST00000377803	89	528.1	HIST4H4	p.Y89	95	1.69572	9.641	1	ENST00000377803	26104212	26104214	-	ptm	-	52	14	38	Hybrid	chr6:g.26104212_26104214/c.265_267/p.89Y	Direct
ENST00000314332	77	528.1	HIST1H2BC	p.E77K	51	3.1886	0	3	6	26123904	26123904	C	T		52	14	38	Hybrid	NA	Clustered
ENST00000314332	77	528.1	HIST1H2BC	p.E77Q	51	3.1886	0	1	6	26123904	26123904	C	G		52	14	38	Hybrid	NA	Clustered
ENST00000539745	73	528.1	HIST2H4B	p.Y73	91	0.669342	8.181	1	ENST00000539745	14770866	14770868	-	ptm	-	52	14	38	Hybrid	chr12:g.14770866_14770868/c.217_219/p.73Y	Proximal
ENST00000314332	72	528.1	HIST1H2BC	p.E72Q	11	2.08188	9.705	3	6	26123919	26123919	C	G	-	52	14	38	Hybrid	NA	Clustered
ENST00000377733	77	528.1	HIST1H2BI	p.E77K	51	1.19456	8.39	2	6	26273432	26273432	G	A	-	52	14	38	Hybrid	NA	Clustered
ENST00000614247	73	528.1	HIST1H4A	p.Y73	91	0.669342	8.181	1	ENST00000614247	26188858	26188860	-	ptm	-	52	14	38	Hybrid	chr6:g.26188858_26188860/c.217_219/p.73Y	Clustered
ENST00000618305	73	528.1	HIST1H4A	p.Y73	91	0.669342	8.181	1	ENST00000618305	27873292	27873294	-	ptm	-	52	14	38	Hybrid	chr6:g.27873292_27873294/c.217_219/p.73Y	Clustered
ENST00000377727	73	528.1	HIST1H4A	p.Y73	91	0.669342	8.181	1	ENST00000377727	26285281	26285283	-	ptm	-	52	14	38	Hybrid	chr6:g.26285281_26285283/c.217_219/p.73Y	Clustered
ENST00000579512	73	528.1	HIST1H4E	p.Y73	91	0.669342	8.181	1	ENST00000579512	149860913	149860915	-	ptm	-	52	14	38	Hybrid	chr1:g.149860913_149860915/c.217_219/p.73Y	Clustered
ENST00000578186	73	528.1	HIST1H4F	p.Y73	91	0.669342	8.181	1	ENST00000578186	149832901	149832903	-	ptm	-	52	14	38	Hybrid	chr1:g.149832901_149832903/c.217_219/p.73Y	Clustered
ENST00000615164	73	528.1	HIST1H4I	p.Y73	91	0.669342	8.181	1	ENST00000615164	26204861	26204863	-	ptm	-	52	14	38	Hybrid	chr6:g.26204861_26204863/c.217_219/p.73Y	Clustered
ENST00000615353	73	528.1	HIST1H4I	p.Y73	91	0.669342	8.181	1	ENST00000615353	27139525	27139527	-	ptm	-	52	14	38	Hybrid	chr6:g.27139525_27139527/c.217_219/p.73Y	Clustered
ENST00000611927	73	528.1	HIST1H4K	p.Y73	91	0.669342	8.181	1	ENST00000611927	27831309	27831311	-	ptm	-	52	14	38	Hybrid	chr6:g.27831309_27831311/c.217_219/p.73Y	Clustered
ENST00000617569	73	528.1	HIST2H4B	p.Y73	91	0.669342	8.181	1	ENST00000617569	26021895	26021897	-	ptm	-	52	14	38	Hybrid	chr6:g.26021895_26021897/c.217_219/p.73Y	Clustered
ENST00000377733	80	528.1	HIST1H2BI	p.R80C	42	0.601749	4.195	1	6	26273441	26273441	C	T	-	52	14	38	Hybrid	NA	Clustered
ENST00000314332	84	528.1	HIST1H2BF	p.Y84	38	0.569728	9.551	1	ENST00000314332	26123653	26123655	-	ptm	-	52	14	38	Hybrid	chr6:g.26123653_26123655/c.250_252/p.84Y	Clustered
ENST00000356530	84	528.1	HIST1H2BC	p.Y84	38	0.569728	9.551	1	ENST00000356530	26199808	26199810	-	ptm	-	52	14	38	Hybrid	chr6:g.26199808_26199810/c.250_252/p.84Y	Clustered
ENST00000377733	84	528.1	HIST1H2BE	p.Y84	38	0.569728	9.551	1	ENST00000377733	26273225	26273227	-	ptm	-	52	14	38	Hybrid	chr6:g.26273225_26273227/c.250_252/p.84Y	Clustered
ENST00000541790	84	528.1	HIST1H2BE	p.Y84	38	0.569728	9.551	1	ENST00000541790	26216392	26216394	-	ptm	-	52	14	38	Hybrid	chr6:g.26216392_26216394/c.250_252/p.84Y	Clustered
ENST00000614097	84	528.1	HIST1H2BG	p.Y84	38	0.569728	9.551	1	ENST00000614097	26184045	26184047	-	ptm	-	52	14	38	Hybrid	chr6:g.26184045_26184047/c.250_252/p.84Y	Clustered
ENST00000618305	89	528.1	HIST4H4	p.Y89	86	0.548043	9.641	1	ENST00000618305	27873244	27873246	-	ptm	-	52	14	38	Hybrid	chr6:g.27873244_27873246/c.265_267/p.89Y	Clustered
ENST00000617569	89	528.1	HIST4H4	p.Y89	86	0.548043	9.641	1	ENST00000617569	26021943	26021945	-	ptm	-	52	14	38	Hybrid	chr6:g.26021943_26021945/c.265_267/p.89Y	Clustered
ENST00000355057	89	528.1	HIST4H4	p.Y89	86	0.548043	9.641	1	ENST00000355057	27824389	27824391	-	ptm	-	52	14	38	Hybrid	chr6:g.27824389_27824391/c.265_267/p.89Y	Clustered
ENST00000377745	89	528.1	HIST4H4	p.Y89	86	0.548043	9.641	1	ENST00000377745	26026986	26026988	-	ptm	-	52	14	38	Hybrid	chr6:g.26026986_26026988/c.265_267/p.89Y	Clustered
ENST00000539745	89	528.1	HIST4H4	p.Y89	86	0.548043	9.641	1	ENST00000539745	14770818	14770820	-	ptm	-	52	14	38	Hybrid	chr12:g.14770818_14770820/c.265_267/p.89Y	Clustered
ENST00000578186	89	528.1	HIST4H4	p.Y89	86	0.548043	9.641	1	ENST00000578186	149832949	149832951	-	ptm	-	52	14	38	Hybrid	chr1:g.149832949_149832951/c.265_267/p.89Y	Clustered
ENST00000579512	89	528.1	HIST4H4	p.Y89	86	0.548043	9.641	1	ENST00000579512	149860865	149860867	-	ptm	-	52	14	38	Hybrid	chr1:g.149860865_149860867/c.265_267/p.89Y	Clustered
ENST00000611927	89	528.1	HIST4H4	p.Y89	86	0.548043	9.641	1	ENST00000611927	27831261	27831263	-	ptm	-	52	14	38	Hybrid	chr6:g.27831261_27831263/c.265_267/p.89Y	Clustered
ENST00000614247	89	528.1	HIST4H4	p.Y89	86	0.548043	9.641	1	ENST00000614247	26188810	26188812	-	ptm	-	52	14	38	Hybrid	chr6:g.26188810_26188812/c.265_267/p.89Y	Clustered
ENST00000615164	89	528.1	HIST4H4	p.Y89	86	0.548043	9.641	1	ENST00000615164	26204909	26204911	-	ptm	-	52	14	38	Hybrid	chr6:g.26204909_26204911/c.265_267/p.89Y	Clustered
ENST00000615353	89	528.1	HIST4H4	p.Y89	86	0.548043	9.641	1	ENST00000615353	27139573	27139575	-	ptm	-	52	14	38	Hybrid	chr6:g.27139573_27139575/c.265_267/p.89Y	Clustered
ENST00000377727	89	528.1	HIST4H4	p.Y89	86	0.548043	9.641	1	ENST00000377727	26285233	26285235	-	ptm	-	52	14	38	Hybrid	chr6:g.26285233_26285235/c.265_267/p.89Y	Clustered
ENST00000377745	93	528.1	HIST1H4F	p.R93C	73	0.435922	7.564	1	6	26240930	26240930	C	T	-	52	14	38	Hybrid	NA	Clustered
ENST00000369158	59	528.1	HIST2H3A	p.T59	15	0.28822	9.911	1	ENST00000369158	149840981	149840983	-	ptm	-	16	7	9	Hybrid	chr1:g.149840981_149840983/c.175_177/p.59T	Clustered
ENST00000403683	59	528.1	HIST2H3D	p.T59	15	0.28822	9.911	1	ENST00000403683	149852829	149852831	-	ptm	-	16	7	9	Hybrid	chr1:g.149852829_149852831/c.175_177/p.59T	Clustered
ENST00000331491	103	528.1	HIST2H3D	p.G103R	28	0.233619	9.844	1	1	149784930	149784930	C	G	-	16	7	9	Hybrid	NA	Clustered
ENST00000314332	97	528.1	HIST1H2BG	p.T97	40	0.229723	8.932	1	ENST00000314332	26123614	26123616	-	ptm	-	52	14	38	Hybrid	chr6:g.26123614_26123616/c.289_291/p.97T	Clustered
ENST00000541790	97	528.1	HIST1H2BG	p.T97	40	0.229723	8.932	1	ENST00000541790	26216353	26216355	-	ptm	-	52	14	38	Hybrid	chr6:g.26216353_26216355/c.289_291/p.97T	Clustered
ENST00000356530	97	528.1	HIST1H2BC	p.T97	40	0.229723	8.932	1	ENST00000356530	26199847	26199849	-	ptm	-	52	14	38	Hybrid	chr6:g.26199847_26199849/c.289_291/p.97T	Clustered
ENST00000614097	97	528.1	HIST1H2BC	p.T97	40	0.229723	8.932	1	ENST00000614097	26184084	26184086	-	ptm	-	52	14	38	Hybrid	chr6:g.26184084_26184086/c.289_291/p.97T	Clustered
ENST00000355057	62	528.1	HIST1H4J	p.F62S	45	0.22462	9.988	1	6	27792087	27792087	T	C	-	16	7	9	Hybrid	NA	Clustered
ENST00000369158	97	528.1	HIST2H3A	p.S97	13	0.199538	4.6654	1	ENST00000369158	149840867	149840869	-	ptm	-	16	7	9	Hybrid	chr1:g.149840867_149840869/c.289_291/p.97S	Clustered
ENST00000403683	97	528.1	HIST2H3A	p.S97	13	0.199538	4.6654	1	ENST00000403683	149852943	149852945	-	ptm	-	16	7	9	Hybrid	chr1:g.149852943_149852945/c.289_291/p.97S	Clustered
ENST00000356530	77	528.1	HIST1H2BE	p.E77K	51	0.197542	8.39	1	6	26184252	26184252	G	A	-	52	14	38	Hybrid	NA	Clustered
ENST00000356530	79	528.1	HIST1H2BE	p.S79F	26	0.185404	6.211	1	6	26184259	26184259	C	T	-	52	14	38	Hybrid	NA	Clustered
ENST00000303910	107	528.1	HIST1H2AE	p.G107D	42	0.530242	9.71725	1	6	26217522	26217522	G	A	-	16	7	9	Hybrid	NA	Proximal
ENST00000403683	100	528.1	HIST2H3A	p.Y100	42	0.168977	8.4396	1	ENST00000403683	149852952	149852954	-	ptm	-	16	7	9	Hybrid	chr1:g.149852952_149852954/c.298_300/p.100Y	Clustered
ENST00000369158	100	528.1	HIST2H3A	p.Y100	42	0.168977	8.4396	1	ENST00000369158	149840858	149840860	-	ptm	-	16	7	9	Hybrid	chr1:g.149840858_149840860/c.298_300/p.100Y	Clustered
ENST00000314332	94	528.1	HIST1H2BC	p.E94D	32	0.678513	8.698	1	6	26123851	26123851	C	A	-	52	14	38	Hybrid	NA	Proximal
ENST00000331491	60	528.1	HIST2H3D	p.E60A	10	0.230051	9.27475	1	1	149785058	149785058	T	G	-	16	7	9	Hybrid	NA	Proximal
ENST00000331491	91	528.1	HIST2H3D	p.M91I	12	0.0609778	9.782	1	1	149784964	149784964	C	A	-	16	7	9	Hybrid	NA	Proximal
ENST00000331491	98	528.1	HIST2H3D	p.E98K	16	2.13937	0	2	1	149784945	149784945	C	T		16	7	9	Hybrid	NA	Proximal
ENST00000331491	98	528.1	HIST2H3D	p.E98Q	16	2.13937	0	1	1	149784945	149784945	C	G		16	7	9	Hybrid	NA	Proximal
ENST00000314332	73	528.1	HIST1H2BC	p.R73H	13	0.104156	8.639	1	6	26123915	26123915	C	T	-	52	14	38	Hybrid	NA	Clustered
ENST00000356530	73	528.1	HIST1H2BE	p.R73S	13	0.104156	8.639	1	6	26184240	26184240	C	A	-	52	14	38	Hybrid	NA	Proximal
ENST00000377733	99	528.1	HIST1H2BI	p.V99L	16	1.13475	9.294	2	6	26273498	26273498	G	C	-	52	14	38	Hybrid	NA	Proximal
ENST00000377803	73	528.1	HIST1H4C	p.Y73C	94	1.71213	8.181	1	6	26104393	26104393	A	G	-	52	14	38	Hybrid	chr6:g.26104164_26104166/c.217_219/p.73Y	Direct
ENST00000377803	89	528.1	HIST1H4C	p.Y89C	95	1.69572	9.641	1	6	26104441	26104441	A	G	-	52	14	38	Hybrid	chr6:g.26104212_26104214/c.265_267/p.89Y	Direct
ENST00000254810	32	528.13	H3F3B	p.S32	6	0.181963	9.21	1	ENST00000254810	75779079	75779081	-	ptm	-	12	8	4	Hybrid	chr17:g.75779079_75779081/c.94_96/p.32S	Proximal
ENST00000254810	33	528.13	H3F3A	p.T33	7	0.168779	7.21467	1	ENST00000254810	75779076	75779078	-	ptm	-	12	8	4	Hybrid	chr17:g.75779076_75779078/c.97_99/p.33T	Proximal
ENST00000366813	33	528.13	H3F3A	p.T33	7	0.168779	7.21467	1	ENST00000366813	226064448	226064450	-	ptm	-	12	8	4	Hybrid	chr1:g.226064448_226064450/c.97_99/p.33T	Proximal
ENST00000254810	31	528.13	H3F3B	p.P31L	7	0.132759	8.101	1	17	73775164	73775164	G	A	-	12	8	4	Hybrid	NA	Proximal
ENST00000254810	37	528.13	H3F3B	p.K37M	6	1.06476	6.8175	2	17	73775146	73775146	T	A	-	12	8	4	Hybrid	NA	Clustered
ENST00000366813	37	528.13	H3F3A	p.K37N	6	1.06476	6.8175	1	1	226252163	226252163	G	T	-	12	8	4	Hybrid	NA	Clustered
ENST00000366813	37	528.13	H3F3A	p.K37R	6	1.06476	6.8175	1	1	226252162	226252162	A	G	-	12	8	4	Hybrid	NA	Clustered
ENST00000409792	1666	528.13	SETD2	p.Y1666H	9	0.219152	9.259	1	3	47142967	47142967	A	G	-	12	8	4	Hybrid	NA	Clustered
ENST00000366813	32	528.13	H3F3B	p.S32	6	0.181963	9.21	1	ENST00000366813	226064445	226064447	-	ptm	-	12	8	4	Hybrid	chr1:g.226064445_226064447/c.94_96/p.32S	Clustered
ENST00000366813	35	528.13	H3F3A	p.G35R	11	2.05949	0	1	1	226252155	226252155	G	C		12	8	4	Hybrid	NA	Proximal
ENST00000366813	35	528.13	H3F3A	p.G35R	11	2.05949	0	2	1	226252155	226252155	G	A		12	8	4	Hybrid	NA	Proximal
ENST00000409792	1690	528.13	SETD2	p.G1690R	4	0.0144242	9.1695	1	3	47139519	47139519	C	G	-	12	8	4	Hybrid	NA	Clustered
ENST00000359303	11	528.18	HIST1H3J	p.S11	52	0.852309	7.917	1	ENST00000356476	26197218	26197220	-	ptm	-	52	11	41	Hybrid	chr6:g.26197218_26197220/c.31_33/p.11S	Direct
ENST00000359303	11	528.18	HIST1H3E	p.S11	52	1.84817	0	1	ENST00000359303	27890760	27890762	-	ptm	-	52	11	41	Hybrid	chr6:g.27890760_27890762/c.31_33/p.11S	Direct
ENST00000359303	12	528.18	HIST1H3J	p.T12	40	0.899029	3.9585	1	ENST00000359303	27890757	27890759	-	ptm	-	52	11	41	Hybrid	chr6:g.27890757_27890759/c.34_36/p.12T	Proximal
ENST00000359303	7	528.18	HIST1H3J	p.T7	59	0.402452	7.879	1	ENST00000359303	27890772	27890774	-	ptm	-	52	11	41	Hybrid	chr6:g.27890772_27890774/c.19_21/p.7T	Proximal
ENST00000359303	11	528.18	HIST1H3H	p.S11	52	0.852309	7.917	1	ENST00000369163	27810104	27810106	-	ptm	-	52	11	41	Hybrid	chr6:g.27810104_27810106/c.31_33/p.11S	Direct
ENST00000369163	12	528.18	HIST1H3J	p.T12	40	0.899029	3.9585	1	ENST00000369163	27810107	27810109	-	ptm	-	52	11	41	Hybrid	chr6:g.27810107_27810109/c.34_36/p.12T	Proximal
ENST00000369163	4	528.18	HIST1H3J	p.T4	41	0.248422	9.782	1	ENST00000369163	27810083	27810085	-	ptm	-	52	11	41	Hybrid	chr6:g.27810083_27810085/c.10_12/p.4T	Proximal
ENST00000369163	7	528.18	HIST1H3J	p.T7	59	0.402452	7.879	1	ENST00000369163	27810092	27810094	-	ptm	-	52	11	41	Hybrid	chr6:g.27810092_27810094/c.19_21/p.7T	Proximal
ENST00000359303	11	528.18	HIST1H3C	p.S11	52	0.852309	7.917	1	ENST00000612966	26045441	26045443	-	ptm	-	52	11	41	Hybrid	chr6:g.26045441_26045443/c.31_33/p.11S	Direct
ENST00000359303	11	528.18	HIST1H3B	p.S11	52	0.852309	7.917	1	ENST00000613854	26020520	26020522	-	ptm	-	52	11	41	Hybrid	chr6:g.26020520_26020522/c.31_33/p.11S	Direct
ENST00000359303	11	528.18	HIST1H3J	p.S11	52	0.852309	7.917	1	ENST00000614378	26271352	26271354	-	ptm	-	52	11	41	Hybrid	chr6:g.26271352_26271354/c.31_33/p.11S	Direct
ENST00000359303	11	528.18	HIST1H3A	p.S11	52	0.852309	7.917	1	ENST00000614911	26225185	26225187	-	ptm	-	52	11	41	Hybrid	chr6:g.26225185_26225187/c.31_33/p.11S	Direct
ENST00000359303	11	528.18	HIST1H3A	p.S11	52	0.852309	7.917	1	ENST00000616365	27872283	27872285	-	ptm	-	52	11	41	Hybrid	chr6:g.27872283_27872285/c.31_33/p.11S	Direct
ENST00000359303	11	528.18	HIST1H3J	p.S11	52	0.852309	7.917	1	ENST00000618052	26250573	26250575	-	ptm	-	52	11	41	Hybrid	chr6:g.26250573_26250575/c.31_33/p.11S	Direct
ENST00000359303	11	528.18	HIST1H3J	p.S11	52	0.852309	7.917	1	ENST00000621411	26032028	26032030	-	ptm	-	52	11	41	Hybrid	chr6:g.26032028_26032030/c.31_33/p.11S	Direct
ENST00000621411	12	528.18	HIST1H3J	p.T12	40	0.899029	3.9585	1	ENST00000621411	26032025	26032027	-	ptm	-	52	11	41	Hybrid	chr6:g.26032025_26032027/c.34_36/p.12T	Clustered
ENST00000618052	12	528.18	HIST1H3J	p.T12	40	0.899029	3.9585	1	ENST00000618052	26250570	26250572	-	ptm	-	52	11	41	Hybrid	chr6:g.26250570_26250572/c.34_36/p.12T	Clustered
ENST00000616365	12	528.18	HIST1H3J	p.T12	40	0.899029	3.9585	1	ENST00000616365	27872280	27872282	-	ptm	-	52	11	41	Hybrid	chr6:g.27872280_27872282/c.34_36/p.12T	Clustered
ENST00000614911	12	528.18	HIST1H3J	p.T12	40	0.899029	3.9585	1	ENST00000614911	26225188	26225190	-	ptm	-	52	11	41	Hybrid	chr6:g.26225188_26225190/c.34_36/p.12T	Clustered
ENST00000614378	12	528.18	HIST1H3J	p.T12	40	0.899029	3.9585	1	ENST00000614378	26271349	26271351	-	ptm	-	52	11	41	Hybrid	chr6:g.26271349_26271351/c.34_36/p.12T	Clustered
ENST00000612966	12	528.18	HIST1H3J	p.T12	40	0.899029	3.9585	1	ENST00000612966	26045444	26045446	-	ptm	-	52	11	41	Hybrid	chr6:g.26045444_26045446/c.34_36/p.12T	Clustered
ENST00000613854	12	528.18	HIST1H3J	p.T12	40	0.899029	3.9585	1	ENST00000613854	26020523	26020525	-	ptm	-	52	11	41	Hybrid	chr6:g.26020523_26020525/c.34_36/p.12T	Clustered
ENST00000356476	12	528.18	HIST1H3J	p.T12	40	0.899029	3.9585	1	ENST00000356476	26197215	26197217	-	ptm	-	52	11	41	Hybrid	chr6:g.26197215_26197217/c.34_36/p.12T	Clustered
ENST00000369163	3	528.18	HIST1H3H	p.R3H	57	0.531837	9.08	1	6	27777859	27777859	G	A	-	52	11	41	Hybrid	NA	Clustered
ENST00000359303	16	528.18	HIST1H3J	p.A16V	24	0.453137	4.997	1	6	27858524	27858524	G	A	-	52	11	41	Hybrid	NA	Clustered
ENST00000612966	7	528.18	HIST1H3J	p.T7	59	0.402452	7.879	1	ENST00000612966	26045429	26045431	-	ptm	-	52	11	41	Hybrid	chr6:g.26045429_26045431/c.19_21/p.7T	Clustered
ENST00000613854	7	528.18	HIST1H3J	p.T7	59	0.402452	7.879	1	ENST00000613854	26020508	26020510	-	ptm	-	52	11	41	Hybrid	chr6:g.26020508_26020510/c.19_21/p.7T	Clustered
ENST00000614378	7	528.18	HIST1H3J	p.T7	59	0.402452	7.879	1	ENST00000614378	26271364	26271366	-	ptm	-	52	11	41	Hybrid	chr6:g.26271364_26271366/c.19_21/p.7T	Clustered
ENST00000614911	7	528.18	HIST1H3J	p.T7	59	0.402452	7.879	1	ENST00000614911	26225173	26225175	-	ptm	-	52	11	41	Hybrid	chr6:g.26225173_26225175/c.19_21/p.7T	Clustered
ENST00000616365	7	528.18	HIST1H3J	p.T7	59	0.402452	7.879	1	ENST00000616365	27872295	27872297	-	ptm	-	52	11	41	Hybrid	chr6:g.27872295_27872297/c.19_21/p.7T	Clustered
ENST00000618052	7	528.18	HIST1H3J	p.T7	59	0.402452	7.879	1	ENST00000618052	26250585	26250587	-	ptm	-	52	11	41	Hybrid	chr6:g.26250585_26250587/c.19_21/p.7T	Clustered
ENST00000621411	7	528.18	HIST1H3J	p.T7	59	0.402452	7.879	1	ENST00000621411	26032040	26032042	-	ptm	-	52	11	41	Hybrid	chr6:g.26032040_26032042/c.19_21/p.7T	Clustered
ENST00000356476	7	528.18	HIST1H3J	p.T7	59	0.402452	7.879	1	ENST00000356476	26197230	26197232	-	ptm	-	52	11	41	Hybrid	chr6:g.26197230_26197232/c.19_21/p.7T	Clustered
ENST00000383768	46	528.18	ZCWPW2	p.S46I	33	0.336574	5.172	1	3	28454696	28454696	G	T	-	52	11	41	Hybrid	NA	Clustered
ENST00000616365	4	528.18	HIST1H3J	p.T4	41	0.248422	9.782	1	ENST00000616365	27872304	27872306	-	ptm	-	52	11	41	Hybrid	chr6:g.27872304_27872306/c.10_12/p.4T	Clustered
ENST00000359303	4	528.18	HIST1H3J	p.T4	41	0.248422	9.782	1	ENST00000359303	27890781	27890783	-	ptm	-	52	11	41	Hybrid	chr6:g.27890781_27890783/c.10_12/p.4T	Clustered
ENST00000618052	4	528.18	HIST1H3J	p.T4	41	0.248422	9.782	1	ENST00000618052	26250594	26250596	-	ptm	-	52	11	41	Hybrid	chr6:g.26250594_26250596/c.10_12/p.4T	Clustered
ENST00000621411	4	528.18	HIST1H3J	p.T4	41	0.248422	9.782	1	ENST00000621411	26032049	26032051	-	ptm	-	52	11	41	Hybrid	chr6:g.26032049_26032051/c.10_12/p.4T	Clustered
ENST00000613854	4	528.18	HIST1H3J	p.T4	41	0.248422	9.782	1	ENST00000613854	26020499	26020501	-	ptm	-	52	11	41	Hybrid	chr6:g.26020499_26020501/c.10_12/p.4T	Clustered
ENST00000614378	4	528.18	HIST1H3J	p.T4	41	0.248422	9.782	1	ENST00000614378	26271373	26271375	-	ptm	-	52	11	41	Hybrid	chr6:g.26271373_26271375/c.10_12/p.4T	Clustered
ENST00000614911	4	528.18	HIST1H3J	p.T4	41	0.248422	9.782	1	ENST00000614911	26225164	26225166	-	ptm	-	52	11	41	Hybrid	chr6:g.26225164_26225166/c.10_12/p.4T	Clustered
ENST00000612966	4	528.18	HIST1H3J	p.T4	41	0.248422	9.782	1	ENST00000612966	26045420	26045422	-	ptm	-	52	11	41	Hybrid	chr6:g.26045420_26045422/c.10_12/p.4T	Clustered
ENST00000356476	4	528.18	HIST1H3J	p.T4	41	0.248422	9.782	1	ENST00000356476	26197239	26197241	-	ptm	-	52	11	41	Hybrid	chr6:g.26197239_26197241/c.10_12/p.4T	Clustered
ENST00000606117	256	528.18	SIRT5	p.P256A	36	0.238836	6.958	1	6	13601090	13601090	C	G	-	52	11	41	Hybrid	NA	Clustered
ENST00000359303	11	528.18	HIST1H3J	p.S11Y	52	1.84817	0	1	6	27858539	27858539	G	T		52	11	41	Hybrid	chr6:g.27890760_27890762/c.31_33/p.11S	Direct
ENST00000359303	13	528.18	HIST1H3J	p.G13C	40	0.909113	5.5184	1	6	27858534	27858534	C	A	-	52	11	41	Hybrid	NA	Proximal
ENST00000359303	8	528.18	HIST1H3J	p.A8S	59	1.05476	9.437	1	6	27858549	27858549	C	A	-	52	11	41	Hybrid	NA	Proximal
ENST00000380338	58	528.18	MLLT3	p.S58	21	0.0649063	9.271	1	ENST00000380338	20620673	20620675	-	ptm	-	52	11	41	Hybrid	chr9:g.20620673_20620675/c.172_174/p.58S	Clustered
ENST00000369163	14	528.18	HIST1H3H	p.G14C	28	0.352372	7.4725	1	6	27777891	27777891	G	T	-	52	11	41	Hybrid	NA	Proximal
ENST00000369163	2	528.18	HIST1H3H	p.A2G	43	0.306791	9.966	1	6	27777856	27777856	C	G	-	52	11	41	Hybrid	NA	Proximal
ENST00000369163	6	528.18	HIST1H3H	p.Q6H	60	0.743688	8.819	1	6	27777869	27777869	G	T	-	52	11	41	Hybrid	NA	Proximal
ENST00000369163	9	528.18	HIST1H3H	p.R9G	54	0.503726	6.657	1	6	27777876	27777876	C	G	-	52	11	41	Hybrid	NA	Proximal
ENST00000369163	58	528.19	HIST1H3J	p.T58	14	0.116002	4.605	1	ENST00000369163	27810245	27810247	-	ptm	-	43	12	31	Hybrid	chr6:g.27810245_27810247/c.172_174/p.58S	Proximal
ENST00000369163	59	528.19	HIST1H3D	p.T59	46	1.61725	0	1	ENST00000369163	27810248	27810250	-	ptm	-	43	12	31	Hybrid	chr6:g.27810248_27810250/c.175_177/p.59T	Direct
ENST00000369163	98	528.19	HIST1H3H	p.E98K	22	1.0729	9.85989	2	6	27778143	27778143	G	A	-	43	12	31	Hybrid	NA	Clustered
ENST00000613854	58	528.19	HIST1H3J	p.S58	37	0.838337	4.16	1	ENST00000613854	26020661	26020663	-	ptm	-	43	12	31	Hybrid	chr6:g.26020661_26020663/c.172_174/p.58S	Clustered
ENST00000265056	81	528.19	MCM2	p.Y81	28	0.504296	5.654	1	ENST00000265056	127604612	127604614	-	ptm	-	43	12	31	Hybrid	chr3:g.127604612_127604614/c.241_243/p.81Y	Clustered
ENST00000539745	40	528.19	HIST4H4	p.R40Q	55	0.338735	7.694	1	12	14923900	14923900	C	T	-	43	12	31	Hybrid	NA	Clustered
ENST00000377803	40	528.19	HIST1H4C	p.R40G	55	0.338735	7.694	1	6	26104293	26104293	C	G	-	43	12	31	Hybrid	NA	Clustered
ENST00000296417	109	528.19	H2AFZ	p.G109C	21	0.326844	5.519	1	4	100869968	100869968	C	A	-	43	12	31	Hybrid	NA	Clustered
ENST00000244537	24	528.19	HIST1H4G	p.S24N	35	0.255273	7.552	1	6	26247135	26247135	C	T	-	43	12	31	Hybrid	NA	Clustered
ENST00000355057	24	528.19	HIST1H4J	p.R24H	35	0.255273	7.552	1	6	27791973	27791973	G	A	-	43	12	31	Hybrid	NA	Clustered
ENST00000377803	24	528.19	HIST1H4C	p.R24W	35	0.255273	7.552	1	6	26104245	26104245	C	T	-	43	12	31	Hybrid	NA	Clustered
ENST00000612966	59	528.19	HIST1H3B	p.T59	35	0.24136	8.32	1	ENST00000612966	26045585	26045587	-	ptm	-	43	12	31	Hybrid	chr6:g.26045585_26045587/c.175_177/p.59T	Clustered
ENST00000614378	59	528.19	HIST1H3A	p.T59	35	0.24136	8.32	1	ENST00000614378	26271208	26271210	-	ptm	-	43	12	31	Hybrid	chr6:g.26271208_26271210/c.175_177/p.59T	Clustered
ENST00000356476	59	528.19	HIST1H3C	p.T59	35	0.24136	8.32	1	ENST00000356476	26197074	26197076	-	ptm	-	43	12	31	Hybrid	chr6:g.26197074_26197076/c.175_177/p.59T	Clustered
ENST00000618052	59	528.19	HIST1H3B	p.T59	35	0.24136	8.32	1	ENST00000618052	26250429	26250431	-	ptm	-	43	12	31	Hybrid	chr6:g.26250429_26250431/c.175_177/p.59T	Clustered
ENST00000613854	59	528.19	HIST1H3A	p.T59	35	0.24136	8.32	1	ENST00000613854	26020664	26020666	-	ptm	-	43	12	31	Hybrid	chr6:g.26020664_26020666/c.175_177/p.59T	Clustered
ENST00000359303	59	528.19	HIST1H3I	p.T59	35	0.24136	8.32	1	ENST00000359303	27890616	27890618	-	ptm	-	43	12	31	Hybrid	chr6:g.27890616_27890618/c.175_177/p.59T	Clustered
ENST00000614911	59	528.19	HIST1H3D	p.T59	35	0.24136	8.32	1	ENST00000614911	26225329	26225331	-	ptm	-	43	12	31	Hybrid	chr6:g.26225329_26225331/c.175_177/p.59T	Clustered
ENST00000616365	59	528.19	HIST1H3D	p.T59	35	0.24136	8.32	1	ENST00000616365	27872139	27872141	-	ptm	-	43	12	31	Hybrid	chr6:g.27872139_27872141/c.175_177/p.59T	Clustered
ENST00000621411	59	528.19	HIST1H3H	p.T59	35	0.24136	8.32	1	ENST00000621411	26031884	26031886	-	ptm	-	43	12	31	Hybrid	chr6:g.26031884_26031886/c.175_177/p.59T	Clustered
ENST00000297012	107	528.19	HIST1H2AA	p.G107R	15	0.218876	5.809	1	6	25726437	25726437	C	T	-	43	12	31	Hybrid	NA	Clustered
ENST00000308153	85	528.19	H2AFV	p.R85L	14	0.143272	6.42	1	7	44875199	44875199	C	A	-	43	12	31	Hybrid	NA	Clustered
ENST00000341023	82	528.19	HIST1H2AD	p.R82Q	13	0.142361	6.413	1	6	26199227	26199227	C	T	-	43	12	31	Hybrid	NA	Clustered
ENST00000356476	58	528.19	HIST1H3J	p.T58	14	0.116002	4.605	1	ENST00000356476	26197077	26197079	-	ptm	-	43	12	31	Hybrid	chr6:g.26197077_26197079/c.172_174/p.58S	Clustered
ENST00000359303	58	528.19	HIST1H3J	p.T58	14	0.116002	4.605	1	ENST00000359303	27890619	27890621	-	ptm	-	43	12	31	Hybrid	chr6:g.27890619_27890621/c.172_174/p.58S	Clustered
ENST00000612966	58	528.19	HIST1H3J	p.T58	14	0.116002	4.605	1	ENST00000612966	26045582	26045584	-	ptm	-	43	12	31	Hybrid	chr6:g.26045582_26045584/c.172_174/p.58S	Clustered
ENST00000614378	58	528.19	HIST1H3J	p.T58	14	0.116002	4.605	1	ENST00000614378	26271211	26271213	-	ptm	-	43	12	31	Hybrid	chr6:g.26271211_26271213/c.172_174/p.58S	Clustered
ENST00000614911	58	528.19	HIST1H3J	p.T58	14	0.116002	4.605	1	ENST00000614911	26225326	26225328	-	ptm	-	43	12	31	Hybrid	chr6:g.26225326_26225328/c.172_174/p.58S	Clustered
ENST00000616365	58	528.19	HIST1H3J	p.T58	14	0.116002	4.605	1	ENST00000616365	27872142	27872144	-	ptm	-	43	12	31	Hybrid	chr6:g.27872142_27872144/c.172_174/p.58S	Clustered
ENST00000618052	58	528.19	HIST1H3J	p.T58	14	0.116002	4.605	1	ENST00000618052	26250432	26250434	-	ptm	-	43	12	31	Hybrid	chr6:g.26250432_26250434/c.172_174/p.58S	Clustered
ENST00000621411	58	528.19	HIST1H3J	p.T58	14	0.116002	4.605	1	ENST00000621411	26031887	26031889	-	ptm	-	43	12	31	Hybrid	chr6:g.26031887_26031889/c.172_174/p.58S	Clustered
ENST00000303910	103	528.19	HIST1H2AE	p.I103F	45	0.0769168	9.8859	1	6	26217509	26217509	A	T	-	43	12	31	Hybrid	NA	Clustered
ENST00000369163	59	528.19	HIST1H3H	p.T59S	46	1.61725	0	1	6	27778027	27778027	C	G		43	12	31	Hybrid	chr6:g.27810248_27810250/c.175_177/p.59T	Direct
ENST00000613854	55	528.19	HIST1H3D	p.Y55	19	0.0517457	9.655	1	ENST00000613854	26020652	26020654	-	ptm	-	43	12	31	Hybrid	chr6:g.26020652_26020654/c.163_165/p.55Y	Clustered
ENST00000621411	55	528.19	HIST1H3D	p.Y55	19	0.0517457	9.655	1	ENST00000621411	26031896	26031898	-	ptm	-	43	12	31	Hybrid	chr6:g.26031896_26031898/c.163_165/p.55Y	Clustered
ENST00000356476	55	528.19	HIST1H3E	p.Y55	19	0.0517457	9.655	1	ENST00000356476	26197086	26197088	-	ptm	-	43	12	31	Hybrid	chr6:g.26197086_26197088/c.163_165/p.55Y	Clustered
ENST00000369163	55	528.19	HIST1H3F	p.Y55	19	0.0517457	9.655	1	ENST00000369163	27810236	27810238	-	ptm	-	43	12	31	Hybrid	chr6:g.27810236_27810238/c.163_165/p.55Y	Clustered
ENST00000616365	55	528.19	HIST1H3F	p.Y55	19	0.0517457	9.655	1	ENST00000616365	27872151	27872153	-	ptm	-	43	12	31	Hybrid	chr6:g.27872151_27872153/c.163_165/p.55Y	Clustered
ENST00000359303	55	528.19	HIST1H3G	p.Y55	19	0.0517457	9.655	1	ENST00000359303	27890628	27890630	-	ptm	-	43	12	31	Hybrid	chr6:g.27890628_27890630/c.163_165/p.55Y	Clustered
ENST00000614911	55	528.19	HIST1H3G	p.Y55	19	0.0517457	9.655	1	ENST00000614911	26225317	26225319	-	ptm	-	43	12	31	Hybrid	chr6:g.26225317_26225319/c.163_165/p.55Y	Clustered
ENST00000612966	55	528.19	HIST1H3H	p.Y55	19	0.0517457	9.655	1	ENST00000612966	26045573	26045575	-	ptm	-	43	12	31	Hybrid	chr6:g.26045573_26045575/c.163_165/p.55Y	Clustered
ENST00000618052	55	528.19	HIST1H3H	p.Y55	19	0.0517457	9.655	1	ENST00000618052	26250441	26250443	-	ptm	-	43	12	31	Hybrid	chr6:g.26250441_26250443/c.163_165/p.55Y	Clustered
ENST00000614378	55	528.19	HIST1H3I	p.Y55	19	0.0517457	9.655	1	ENST00000614378	26271220	26271222	-	ptm	-	43	12	31	Hybrid	chr6:g.26271220_26271222/c.163_165/p.55Y	Clustered
ENST00000314332	88	528.2	HIST1H2BF	p.S88	22	0.40161	4.078	1	ENST00000314332	26123641	26123643	-	ptm	-	14	4	10	Hybrid	chr6:g.26123641_26123643/c.262_264/p.88S	Proximal
ENST00000314332	89	528.2	HIST1H2BF	p.T89	27	1.51622	0	1	ENST00000314332	26123638	26123640	-	ptm		14	4	10	Hybrid	chr6:g.26123638_26123640/c.265_267/p.89T	Direct
ENST00000356530	89	528.2	HIST1H2BG	p.T89	27	0.519729	8.156	1	ENST00000356530	26199823	26199825	-	ptm	-	14	4	10	Hybrid	chr6:g.26199823_26199825/c.265_267/p.89T	Proximal
ENST00000366813	4	528.2	H3F3B	p.T4	16	0.256139	5.5605	1	ENST00000366813	226064361	226064363	-	ptm	-	14	8	6	Hybrid	chr1:g.226064361_226064363/c.10_12/p.4T	Proximal
ENST00000366813	7	528.2	H3F3B	p.T7	20	0.212837	6.765	1	ENST00000366813	226064370	226064372	-	ptm	-	14	8	6	Hybrid	chr1:g.226064370_226064372/c.19_21/p.7T	Proximal
ENST00000377733	88	528.2	HIST1H2BF	p.S88	22	1.3981	4.078	1	ENST00000377733	26273237	26273239	-	ptm	-	14	4	10	Hybrid	chr6:g.26273237_26273239/c.262_264/p.88S	Direct
ENST00000377733	89	528.2	HIST1H2BC	p.T89	27	0.519729	8.156	1	ENST00000377733	26273240	26273242	-	ptm	-	14	4	10	Hybrid	chr6:g.26273240_26273242/c.265_267/p.89T	Proximal
ENST00000366813	3	528.2	H3F3A	p.R3C	13	3.10935	0	2	1	226252059	226252059	C	T		14	8	6	Hybrid	NA	Clustered
ENST00000366813	3	528.2	H3F3A	p.R3G	13	3.10935	0	1	1	226252059	226252059	C	G		14	8	6	Hybrid	NA	Clustered
ENST00000366813	3	528.2	H3F3A	p.R3P	13	3.10935	0	1	1	226252060	226252060	G	C	-	14	8	6	Hybrid	NA	Clustered
ENST00000541790	89	528.2	HIST1H2BF	p.T89	27	0.519729	8.156	1	ENST00000541790	26216377	26216379	-	ptm	-	14	4	10	Hybrid	chr6:g.26216377_26216379/c.265_267/p.89T	Clustered
ENST00000614097	89	528.2	HIST1H2BE	p.T89	27	0.519729	8.156	1	ENST00000614097	26184060	26184062	-	ptm	-	14	4	10	Hybrid	chr6:g.26184060_26184062/c.265_267/p.89T	Clustered
ENST00000356530	88	528.2	HIST1H2BG	p.S88	22	0.40161	4.078	1	ENST00000356530	26199820	26199822	-	ptm	-	14	4	10	Hybrid	chr6:g.26199820_26199822/c.262_264/p.88S	Clustered
ENST00000541790	88	528.2	HIST1H2BI	p.S88	22	0.40161	4.078	1	ENST00000541790	26216380	26216382	-	ptm	-	14	4	10	Hybrid	chr6:g.26216380_26216382/c.262_264/p.88S	Clustered
ENST00000614097	88	528.2	HIST1H2BI	p.S88	22	0.40161	4.078	1	ENST00000614097	26184057	26184059	-	ptm	-	14	4	10	Hybrid	chr6:g.26184057_26184059/c.262_264/p.88S	Clustered
ENST00000254810	4	528.2	H3F3B	p.T4	16	0.256139	5.5605	1	ENST00000254810	75779163	75779165	-	ptm	-	14	8	6	Hybrid	chr17:g.75779163_75779165/c.10_12/p.4T	Clustered
ENST00000254810	12	528.2	H3F3B	p.T12	14	0.227439	7.172	1	ENST00000254810	75779139	75779141	-	ptm	-	14	8	6	Hybrid	chr17:g.75779139_75779141/c.34_36/p.12T	Clustered
ENST00000366813	12	528.2	H3F3B	p.T12	14	0.227439	7.172	1	ENST00000366813	226064385	226064387	-	ptm	-	14	8	6	Hybrid	chr1:g.226064385_226064387/c.34_36/p.12T	Clustered
ENST00000359193	41	528.2	HIST1H2AG	p.A41T	18	0.222315	6.1	1	6	27100971	27100971	G	A	-	14	4	10	Hybrid	NA	Clustered
ENST00000254810	7	528.2	H3F3B	p.T7	20	0.212837	6.765	1	ENST00000254810	75779154	75779156	-	ptm	-	14	8	6	Hybrid	chr17:g.75779154_75779156/c.19_21/p.7T	Clustered
ENST00000359611	44	528.2	HIST1H2AM	p.V44L	22	0.184317	5.904	1	6	27860798	27860798	C	G	-	14	4	10	Hybrid	NA	Clustered
ENST00000314332	89	528.2	HIST1H2BC	p.T89S	27	1.51622	0	1	6	26123867	26123867	G	C	-	14	4	10	Hybrid	chr6:g.26123638_26123640/c.265_267/p.89T	Direct
ENST00000297792	328	528.2	KDM1B	p.D328N	23	0.132404	6.236	1	6	18207647	18207647	G	A	-	14	8	6	Hybrid	NA	Clustered
ENST00000366813	15	528.2	H3F3A	p.K15N	11	0.0955528	7.03	1	1	226252097	226252097	A	C	-	14	8	6	Hybrid	NA	Clustered
ENST00000366813	5	528.2	H3F3A	p.K5M	12	0.112406	8.273	1	1	226252066	226252066	A	T	-	14	8	6	Hybrid	NA	Proximal
ENST00000377733	88	528.2	HIST1H2BI	p.S88W	22	1.3981	4.078	1	6	26273466	26273466	C	G	-	14	4	10	Hybrid	chr6:g.26273237_26273239/c.262_264/p.88S	Direct
ENST00000264709	533	528.2	DNMT3A	p.Y533C	7	0.0378508	7.497	1	2	25467478	25467478	T	C	-	14	8	6	Hybrid	NA	Clustered
ENST00000373344	263	528.2	ATRX	p.W263R	4	0.00981002	9.024	1	X	76939961	76939961	A	G	-	14	8	6	Hybrid	NA	Clustered
ENST00000314332	113	528.21	HIST1H2BI	p.S113	17	0.457696	4.002	1	ENST00000314332	26123566	26123568	-	ptm	-	21	11	10	Hybrid	chr6:g.26123566_26123568/c.337_339/p.113S	Proximal
ENST00000314332	116	528.21	HIST1H2BI	p.T116	23	0.341381	7.001	1	ENST00000314332	26123557	26123559	-	ptm	-	21	11	10	Hybrid	chr6:g.26123557_26123559/c.346_348/p.116T	Proximal
ENST00000356530	116	528.21	HIST1H2BI	p.T116	23	1.33481	7.001	1	ENST00000356530	26199904	26199906	-	ptm	-	21	11	10	Hybrid	chr6:g.26199904_26199906/c.346_348/p.116T	Direct
ENST00000377733	113	528.21	HIST1H2BG	p.S113	17	0.457696	4.002	1	ENST00000377733	26273312	26273314	-	ptm	-	21	11	10	Hybrid	chr6:g.26273312_26273314/c.337_339/p.113S	Proximal
ENST00000377733	116	528.21	HIST1H2BI	p.T116	23	0.341381	7.001	1	ENST00000377733	26273321	26273323	-	ptm	-	21	11	10	Hybrid	chr6:g.26273321_26273323/c.346_348/p.116T	Proximal
ENST00000356530	113	528.21	HIST1H2BG	p.S113	17	0.457696	4.002	1	ENST00000356530	26199895	26199897	-	ptm	-	21	11	10	Hybrid	chr6:g.26199895_26199897/c.337_339/p.113S	Clustered
ENST00000541790	113	528.21	HIST1H2BI	p.S113	17	0.457696	4.002	1	ENST00000541790	26216305	26216307	-	ptm	-	21	11	10	Hybrid	chr6:g.26216305_26216307/c.337_339/p.113S	Clustered
ENST00000614097	113	528.21	HIST1H2BG	p.S113	17	0.457696	4.002	1	ENST00000614097	26184132	26184134	-	ptm	-	21	11	10	Hybrid	chr6:g.26184132_26184134/c.337_339/p.113S	Clustered
ENST00000541790	116	528.21	HIST1H2BI	p.T116	23	0.341381	7.001	1	ENST00000541790	26216296	26216298	-	ptm	-	21	11	10	Hybrid	chr6:g.26216296_26216298/c.346_348/p.116T	Clustered
ENST00000614097	116	528.21	HIST1H2BI	p.T116	23	0.341381	7.001	1	ENST00000614097	26184141	26184143	-	ptm	-	21	11	10	Hybrid	chr6:g.26184141_26184143/c.346_348/p.116T	Clustered
ENST00000359611	58	528.21	HIST1H2AM	p.Y58N	16	0.211133	6.038	1	6	27860756	27860756	A	T	-	21	11	10	Hybrid	NA	Clustered
ENST00000359193	24	528.21	HIST1H2AG	p.L24I	13	0.163235	8.971	1	6	27100920	27100920	C	A	-	21	11	10	Hybrid	NA	Clustered
ENST00000359611	59	528.21	HIST1H2AM	p.L59Q	12	0.155361	9.726	1	6	27860752	27860752	A	T	-	21	11	10	Hybrid	NA	Clustered
ENST00000314332	111	528.21	HIST1H2BC	p.A111P	24	0.281799	5.558	1	6	26123802	26123802	C	G	-	21	11	10	Hybrid	NA	Proximal
ENST00000314332	114	528.21	HIST1H2BC	p.E114K	20	1.4492	0	1	6	26123793	26123793	C	T		21	11	10	Hybrid	NA	Proximal
ENST00000314332	114	528.21	HIST1H2BC	p.E114Q	20	1.4492	0	1	6	26123793	26123793	C	G		21	11	10	Hybrid	NA	Proximal
ENST00000358739	54	528.21	HIST1H2AI	p.A54V	27	0.128784	6.704	1	6	27776148	27776148	C	T	-	21	11	10	Hybrid	NA	Clustered
ENST00000356530	116	528.21	HIST1H2BE	p.T116S	23	1.33481	7.001	1	6	26184369	26184369	A	T	-	21	11	10	Hybrid	chr6:g.26199904_26199906/c.346_348/p.116T	Direct
ENST00000377733	114	528.21	HIST1H2BI	p.E114K	20	0.453096	8.004	1	6	26273543	26273543	G	A	-	21	11	10	Hybrid	NA	Proximal
ENST00000377733	115	528.21	HIST1H2BI	p.G115D	32	0.807496	4.916	1	6	26273547	26273547	G	A	-	21	11	10	Hybrid	NA	Proximal
ENST00000297012	22	528.21	HIST1H2AA	p.A22V	19	0.0407071	9.948	1	6	25726691	25726691	G	A	-	21	11	10	Hybrid	NA	Clustered
ENST00000244537	87	528.22	HIST1H4G	p.V87M	84	1.44165	0	2	6	26246947	26246947	C	T		9	8	1	Hybrid	NA	Proximal
ENST00000244537	96	528.22	HIST1H4G	p.R96K	53	1.05246	7.422	1	6	26246919	26246919	C	T	-	9	8	1	Hybrid	NA	Clustered
ENST00000340398	89	528.22	H3F3C	p.V89I	3	1.02547	8.975	2	12	31944836	31944836	C	T	-	9	8	1	Hybrid	NA	Clustered
ENST00000369163	90	528.22	HIST1H3H	p.V90M	32	0.31106	9.157	1	6	27778119	27778119	G	A	-	9	8	1	Hybrid	NA	Clustered
ENST00000366696	88	528.22	HIST3H3	p.S88	22	0.179636	8.563	1	ENST00000366696	228425062	228425064	-	ptm	-	9	8	1	Hybrid	chr1:g.228425062_228425064/c.262_264/p.88S	Clustered
ENST00000359303	96	528.22	HIST1H3J	p.A96V	30	0.124255	9.367	1	6	27858284	27858284	G	A	-	9	8	1	Hybrid	NA	Clustered
ENST00000366696	92	528.22	HIST3H3	p.A92V	22	0.0799257	5.949	1	1	228612752	228612752	G	A	-	9	8	1	Hybrid	NA	Clustered
ENST00000355057	96	528.22	HIST1H4J	p.R96L	53	1.05246	7.422	1	6	27792189	27792189	G	T	-	9	8	1	Hybrid	NA	Proximal
ENST00000377745	96	528.22	HIST1H4F	p.R96C	53	1.05246	7.422	1	6	26240939	26240939	C	T	-	9	8	1	Hybrid	NA	Proximal
ENST00000314332	56	528.23	HIST1H2BC	p.S56	19	0.559792	3.842	1	ENST00000314332	26123737	26123739	-	ptm	-	19	4	15	Hybrid	chr6:g.26123737_26123739/c.166_168/p.56S	Proximal
ENST00000314332	57	528.23	HIST1H2BI	p.S57	23	0.413137	7.684	1	ENST00000314332	26123734	26123736	-	ptm	-	19	4	15	Hybrid	chr6:g.26123734_26123736/c.169_171/p.57S	Proximal
ENST00000377733	56	528.23	HIST1H2BG	p.S56	19	0.559792	3.842	1	ENST00000377733	26273141	26273143	-	ptm	-	19	4	15	Hybrid	chr6:g.26273141_26273143/c.166_168/p.56S	Proximal
ENST00000377733	57	528.23	HIST1H2BF	p.S57	23	1.40827	0	1	ENST00000377733	26273144	26273146	-	ptm		19	4	15	Hybrid	chr6:g.26273144_26273146/c.169_171/p.57S	Direct
ENST00000356530	56	528.23	HIST1H2BI	p.S56	19	0.559792	3.842	1	ENST00000356530	26199724	26199726	-	ptm	-	19	4	15	Hybrid	chr6:g.26199724_26199726/c.166_168/p.56S	Clustered
ENST00000541790	56	528.23	HIST1H2BE	p.S56	19	0.559792	3.842	1	ENST00000541790	26216476	26216478	-	ptm	-	19	4	15	Hybrid	chr6:g.26216476_26216478/c.166_168/p.56S	Clustered
ENST00000614097	56	528.23	HIST1H2BE	p.S56	19	0.559792	3.842	1	ENST00000614097	26183961	26183963	-	ptm	-	19	4	15	Hybrid	chr6:g.26183961_26183963/c.166_168/p.56S	Clustered
ENST00000356530	57	528.23	HIST1H2BC	p.S57	23	0.413137	7.684	1	ENST00000356530	26199727	26199729	-	ptm	-	19	4	15	Hybrid	chr6:g.26199727_26199729/c.169_171/p.57S	Clustered
ENST00000541790	57	528.23	HIST1H2BI	p.S57	23	0.413137	7.684	1	ENST00000541790	26216473	26216475	-	ptm	-	19	4	15	Hybrid	chr6:g.26216473_26216475/c.169_171/p.57S	Clustered
ENST00000614097	57	528.23	HIST1H2BF	p.S57	23	0.413137	7.684	1	ENST00000614097	26183964	26183966	-	ptm	-	19	4	15	Hybrid	chr6:g.26183964_26183966/c.169_171/p.57S	Clustered
ENST00000314332	39	528.23	HIST1H2BG	p.S39	32	0.360729	9.351	1	ENST00000314332	26123788	26123790	-	ptm	-	19	4	15	Hybrid	chr6:g.26123788_26123790/c.115_117/p.39S	Clustered
ENST00000356530	39	528.23	HIST1H2BF	p.S39	32	0.360729	9.351	1	ENST00000356530	26199673	26199675	-	ptm	-	19	4	15	Hybrid	chr6:g.26199673_26199675/c.115_117/p.39S	Clustered
ENST00000377733	39	528.23	HIST1H2BG	p.S39	32	0.360729	9.351	1	ENST00000377733	26273090	26273092	-	ptm	-	19	4	15	Hybrid	chr6:g.26273090_26273092/c.115_117/p.39S	Clustered
ENST00000541790	39	528.23	HIST1H2BF	p.S39	32	0.360729	9.351	1	ENST00000541790	26216527	26216529	-	ptm	-	19	4	15	Hybrid	chr6:g.26216527_26216529/c.115_117/p.39S	Clustered
ENST00000614097	39	528.23	HIST1H2BE	p.S39	32	0.360729	9.351	1	ENST00000614097	26183910	26183912	-	ptm	-	19	4	15	Hybrid	chr6:g.26183910_26183912/c.115_117/p.39S	Clustered
ENST00000297012	79	528.23	HIST1H2AA	p.I79N	25	0.24151	9.788	1	6	25726520	25726520	A	T	-	19	4	15	Hybrid	NA	Clustered
ENST00000297012	78	528.23	HIST1H2AA	p.R78C	23	0.207018	9.147	1	6	25726524	25726524	G	A	-	19	4	15	Hybrid	NA	Clustered
ENST00000314332	55	528.23	HIST1H2BC	p.I55V	36	0.58168	6.453	1	6	26123970	26123970	T	C	-	19	4	15	Hybrid	NA	Proximal
ENST00000377733	57	528.23	HIST1H2BI	p.S57C	23	1.40827	0	1	6	26273373	26273373	C	G	-	19	4	15	Hybrid	chr6:g.26273144_26273146/c.169_171/p.57S	Direct
ENST00000331491	108	528.24	HIST2H3D	p.T108	9	0.0814685	8.6486	1	ENST00000331491	149813358	149813360	-	ptm	-	34	17	17	Hybrid	chr1:g.149813358_149813360/c.322_324/p.108T	Proximal
ENST00000340398	107	528.24	H3F3C	p.T107	8	0.0481793	8.786	1	ENST00000340398	31791846	31791848	-	ptm	-	34	17	17	Hybrid	chr12:g.31791846_31791848/c.319_321/p.107T	Proximal
ENST00000359303	108	528.24	HIST1H3J	p.T108	20	0.0400465	8.3	1	ENST00000359303	27890469	27890471	-	ptm	-	34	17	17	Hybrid	chr6:g.27890469_27890471/c.322_324/p.108T	Proximal
ENST00000366696	108	528.24	HIST3H3	p.T108	9	0.0280807	8.711	1	ENST00000366696	228425002	228425004	-	ptm	-	34	17	17	Hybrid	chr1:g.228425002_228425004/c.322_324/p.108T	Proximal
ENST00000377803	42	528.24	HIST1H4C	p.G42R	48	1.29973	0	1	6	26104299	26104299	G	C	-	34	17	17	Hybrid	NA	Clustered
ENST00000377803	42	528.24	HIST1H4C	p.G42V	48	1.29973	0	1	6	26104300	26104300	G	T		34	17	17	Hybrid	NA	Clustered
ENST00000359303	47	528.24	HIST1H3J	p.V47M	33	0.655968	9.073	1	6	27858432	27858432	C	T	-	34	17	17	Hybrid	NA	Clustered
ENST00000377803	45	528.24	HIST1H4C	p.K45N	50	0.191166	9.808	1	6	26104310	26104310	G	C	-	34	17	17	Hybrid	NA	Clustered
ENST00000331491	106	528.24	HIST2H3D	p.E106K	10	1.17157	4.7505	2	1	149784921	149784921	C	T	-	34	17	17	Hybrid	NA	Proximal
ENST00000340398	108	528.24	H3F3C	p.N108I	7	0.0571971	7.233	1	12	31944778	31944778	T	A	-	34	17	17	Hybrid	NA	Proximal
ENST00000216297	899	528.24	SUPT16H	p.S899F	7	0.0819024	9.863	1	14	21822664	21822664	G	A	-	34	17	17	Hybrid	NA	Clustered
ENST00000369158	108	528.24	HIST2H3D	p.T108	9	0.0814685	8.6486	1	ENST00000369158	149840834	149840836	-	ptm	-	34	17	17	Hybrid	chr1:g.149840834_149840836/c.322_324/p.108T	Clustered
ENST00000403683	108	528.24	HIST2H3D	p.T108	9	0.0814685	8.6486	1	ENST00000403683	149852976	149852978	-	ptm	-	34	17	17	Hybrid	chr1:g.149852976_149852978/c.322_324/p.108T	Clustered
ENST00000380084	384	528.24	RBBP7	p.R384H	9	0.0802453	8.137	1	X	16870190	16870190	C	T	-	34	17	17	Hybrid	NA	Clustered
ENST00000359303	110	528.24	HIST1H3J	p.L110V	18	0.129322	9.832	1	6	27858243	27858243	G	C	-	34	17	17	Hybrid	NA	Proximal
ENST00000366696	106	528.24	HIST3H3	p.E106Q	7	1.10199	4.611	2	1	228612711	228612711	C	G	-	34	17	17	Hybrid	NA	Proximal
ENST00000366813	56	528.24	H3F3A	p.Q56H	17	0.118737	6.762	1	1	226253396	226253396	G	T	-	34	17	17	Hybrid	NA	Proximal
ENST00000380084	70	528.24	RBBP7	p.N70K	9	0.0478287	8.001	1	X	16887282	16887282	A	C	-	34	17	17	Hybrid	NA	Clustered
ENST00000380084	386	528.24	RBBP7	p.N386T	12	0.0454206	9.784	1	X	16870184	16870184	T	G	-	34	17	17	Hybrid	NA	Clustered
ENST00000621411	108	528.24	HIST1H3J	p.T108	20	0.0400465	8.3	1	ENST00000621411	26031737	26031739	-	ptm	-	34	17	17	Hybrid	chr6:g.26031737_26031739/c.322_324/p.108T	Clustered
ENST00000369163	108	528.24	HIST1H3J	p.T108	20	0.0400465	8.3	1	ENST00000369163	27810395	27810397	-	ptm	-	34	17	17	Hybrid	chr6:g.27810395_27810397/c.322_324/p.108T	Clustered
ENST00000612966	108	528.24	HIST1H3J	p.T108	20	0.0400465	8.3	1	ENST00000612966	26045732	26045734	-	ptm	-	34	17	17	Hybrid	chr6:g.26045732_26045734/c.322_324/p.108T	Clustered
ENST00000613854	108	528.24	HIST1H3J	p.T108	20	0.0400465	8.3	1	ENST00000613854	26020811	26020813	-	ptm	-	34	17	17	Hybrid	chr6:g.26020811_26020813/c.322_324/p.108T	Clustered
ENST00000614378	108	528.24	HIST1H3J	p.T108	20	0.0400465	8.3	1	ENST00000614378	26271061	26271063	-	ptm	-	34	17	17	Hybrid	chr6:g.26271061_26271063/c.322_324/p.108T	Clustered
ENST00000614911	108	528.24	HIST1H3J	p.T108	20	0.0400465	8.3	1	ENST00000614911	26225476	26225478	-	ptm	-	34	17	17	Hybrid	chr6:g.26225476_26225478/c.322_324/p.108T	Clustered
ENST00000616365	108	528.24	HIST1H3J	p.T108	20	0.0400465	8.3	1	ENST00000616365	27871992	27871994	-	ptm	-	34	17	17	Hybrid	chr6:g.27871992_27871994/c.322_324/p.108T	Clustered
ENST00000618052	108	528.24	HIST1H3J	p.T108	20	0.0400465	8.3	1	ENST00000618052	26250282	26250284	-	ptm	-	34	17	17	Hybrid	chr6:g.26250282_26250284/c.322_324/p.108T	Clustered
ENST00000356476	108	528.24	HIST1H3J	p.T108	20	0.0400465	8.3	1	ENST00000356476	26196927	26196929	-	ptm	-	34	17	17	Hybrid	chr6:g.26196927_26196929/c.322_324/p.108T	Clustered
ENST00000380084	71	528.24	RBBP7	p.T71R	5	0.0352007	9.999	1	X	16887280	16887280	G	C	-	34	17	17	Hybrid	NA	Clustered
ENST00000335756	110	528.24	CENPA	p.Y110H	9	0.0294043	7.61367	1	2	27016052	27016052	T	C	-	34	17	17	Hybrid	NA	Clustered
ENST00000380084	413	528.24	RBBP7	p.H413L	7	0.029325	7.791	1	X	16864054	16864054	T	A	-	34	17	17	Hybrid	NA	Clustered
ENST00000254810	108	528.24	H3F3B	p.T108	8	0.0292837	8.174	1	ENST00000254810	75778682	75778684	-	ptm	-	34	17	17	Hybrid	chr17:g.75778682_75778684/c.322_324/p.108T	Clustered
ENST00000366813	108	528.24	H3F3B	p.T108	8	0.0292837	8.174	1	ENST00000366813	226071390	226071392	-	ptm	-	34	17	17	Hybrid	chr1:g.226071390_226071392/c.322_324/p.108T	Clustered
ENST00000296417	113	528.24	H2AFZ	p.H113R	4	0.0130898	8.289	1	4	100869668	100869668	T	C	-	34	17	17	Hybrid	NA	Clustered
ENST00000254810	42	528.25	H3F3B	p.Y42	13	1.07609	9.94343	1	ENST00000254810	75779049	75779051	-	ptm	-	13	7	6	Hybrid	chr17:g.75779049_75779051/c.124_126/p.42Y	Direct
ENST00000366813	46	528.25	H3F3A	p.T46	9	0.182155	5.798	1	ENST00000366813	226065663	226065665	-	ptm	-	13	7	6	Hybrid	chr1:g.226065663_226065665/c.136_138/p.46T	Proximal
ENST00000254810	42	528.25	H3F3B	p.Y42C	13	1.07609	9.94343	1	17	73775131	73775131	T	C	-	13	7	6	Hybrid	chr17:g.75779049_75779051/c.124_126/p.42Y	Direct
ENST00000366813	50	528.25	H3F3A	p.R50H	14	1.08237	6.543	1	1	226253377	226253377	G	A	-	13	7	6	Hybrid	NA	Clustered
ENST00000366813	50	528.25	H3F3A	p.R50C	14	1.08237	6.543	1	1	226253376	226253376	C	T	-	13	7	6	Hybrid	NA	Clustered
ENST00000254810	50	528.25	H3F3B	p.R50L	13	1.08237	6.543	1	17	73775024	73775024	C	A	-	13	7	6	Hybrid	NA	Clustered
ENST00000254810	50	528.25	H3F3B	p.R50P	13	1.08237	6.543	1	17	73775024	73775024	C	G	-	13	7	6	Hybrid	NA	Clustered
ENST00000254810	46	528.25	H3F3A	p.T46	9	0.182155	5.798	1	ENST00000254810	75778954	75778956	-	ptm	-	13	7	6	Hybrid	chr17:g.75778954_75778956/c.136_138/p.46T	Clustered
ENST00000266000	249	528.25	DAXX	p.T249	13	0.111837	9.679	1	ENST00000266000	33321028	33321030	-	ptm	-	13	7	6	Hybrid	chr6:g.33321028_33321030/c.745_747/p.249T	Clustered
ENST00000366813	42	528.25	H3F3B	p.Y42	12	0.0765414	9.94343	1	ENST00000366813	226064475	226064477	-	ptm	-	13	7	6	Hybrid	chr1:g.226064475_226064477/c.124_126/p.42Y	Clustered
ENST00000366813	48	528.25	H3F3A	p.A48E	17	1.16195	0	1	1	226253371	226253371	C	A		13	7	6	Hybrid	NA	Proximal
ENST00000366813	48	528.25	H3F3A	p.A48V	17	1.16195	0	1	1	226253371	226253371	C	T		13	7	6	Hybrid	NA	Proximal
ENST00000266000	264	528.25	DAXX	p.Y264	6	0.0334464	9.353	1	ENST00000266000	33320983	33320985	-	ptm	-	13	7	6	Hybrid	chr6:g.33320983_33320985/c.790_792/p.264Y	Clustered
ENST00000303910	69	528.27	HIST1H2AE	p.N69K	8	1.14849	0	1	6	26217409	26217409	C	G		8	7	1	Hybrid	NA	Clustered
ENST00000303910	69	528.27	HIST1H2AE	p.N69H	8	1.14849	0	1	6	26217407	26217407	A	C	-	8	7	1	Hybrid	NA	Clustered
ENST00000303910	65	528.27	HIST1H2AE	p.E65V	9	1.1343	5.574	1	6	26217396	26217396	A	T	-	8	7	1	Hybrid	NA	Clustered
ENST00000303910	65	528.27	HIST1H2AE	p.E65Q	9	1.1343	5.574	1	6	26217395	26217395	G	C	-	8	7	1	Hybrid	NA	Clustered
ENST00000303910	66	528.27	HIST1H2AE	p.L66V	9	0.166102	5.706	1	6	26217398	26217398	C	G	-	8	7	1	Hybrid	NA	Clustered
ENST00000303910	72	528.27	HIST1H2AE	p.R72G	8	0.11595	4.402	1	6	26217416	26217416	C	G	-	8	7	1	Hybrid	NA	Clustered
ENST00000303910	70	528.27	HIST1H2AE	p.A70T	7	0.101042	4.711	1	6	26217410	26217410	G	A	-	8	7	1	Hybrid	NA	Clustered
ENST00000615966	53	528.27	HIST1H2BB	p.T53	4	0.00492191	9.941	1	ENST00000615966	26043499	26043501	-	ptm	-	8	7	1	Hybrid	chr6:g.26043499_26043501/c.157_159/p.53T	Clustered
ENST00000366696	58	528.28	HIST3H3	p.S58	5	0.161979	4.076	1	ENST00000366696	228425152	228425154	-	ptm	-	5	3	2	Hybrid	chr1:g.228425152_228425154/c.172_174/p.58S	Proximal
ENST00000366696	59	528.28	HIST3H3	p.T59	7	1.14317	0	1	ENST00000366696	228425149	228425151	-	ptm	-	5	3	2	Hybrid	chr1:g.228425149_228425151/c.175_177/p.59T	Direct
ENST00000366696	59	528.28	HIST3H3	p.T59I	7	1.14317	0	1	1	228612851	228612851	G	A		5	3	2	Hybrid	chr1:g.228425149_228425151/c.175_177/p.59T	Direct
ENST00000366696	60	528.28	HIST3H3	p.E60K	6	0.133883	4.383	1	1	228612849	228612849	C	T	-	5	3	2	Hybrid	NA	Proximal
ENST00000366696	98	528.28	HIST3H3	p.E98D	8	0.0323317	9.866	1	1	228612733	228612733	C	A	-	5	3	2	Hybrid	NA	Clustered
ENST00000314332	123	528.29	HIST1H2BE	p.T123	13	1.13767	0	1	ENST00000314332	26123536	26123538	-	ptm		12	6	6	Hybrid	chr6:g.26123536_26123538/c.367_369/p.123T	Direct
ENST00000314332	125	528.29	HIST1H2BE	p.S125	13	1.12162	5.861	1	ENST00000314332	26123530	26123532	-	ptm	-	12	6	6	Hybrid	chr6:g.26123530_26123532/c.373_375/p.125S	Direct
ENST00000359193	22	528.29	HIST1H2AG	p.A22P	23	1.13553	9.174	1	6	27100914	27100914	G	C	-	12	6	6	Hybrid	NA	Clustered
ENST00000359193	22	528.29	HIST1H2AG	p.A22V	23	1.13553	9.174	1	6	27100915	27100915	C	T	-	12	6	6	Hybrid	NA	Clustered
ENST00000314332	120	528.29	HIST1H2BC	p.T120I	25	0.236935	5.406	1	6	26123774	26123774	G	A	-	12	6	6	Hybrid	NA	Clustered
ENST00000359193	50	528.29	HIST1H2AG	p.V50L	32	0.171692	9.463	1	6	27100998	27100998	G	T	-	12	6	6	Hybrid	NA	Clustered
ENST00000314332	123	528.29	HIST1H2BC	p.T123A	13	1.13767	0	1	6	26123766	26123766	T	C	-	12	6	6	Hybrid	chr6:g.26123536_26123538/c.367_369/p.123T	Direct
ENST00000314332	125	528.29	HIST1H2BC	p.S125F	13	1.12162	5.861	1	6	26123759	26123759	G	A	-	12	6	6	Hybrid	chr6:g.26123530_26123532/c.373_375/p.125S	Direct
ENST00000377733	125	528.29	HIST1H2BF	p.S125	12	0.121913	5.861	1	ENST00000377733	26273348	26273350	-	ptm	-	12	6	6	Hybrid	chr6:g.26273348_26273350/c.373_375/p.125S	Clustered
ENST00000356530	125	528.29	HIST1H2BC	p.S125	12	0.121913	5.861	1	ENST00000356530	26199931	26199933	-	ptm	-	12	6	6	Hybrid	chr6:g.26199931_26199933/c.373_375/p.125S	Clustered
ENST00000541790	125	528.29	HIST1H2BC	p.S125	12	0.121913	5.861	1	ENST00000541790	26216269	26216271	-	ptm	-	12	6	6	Hybrid	chr6:g.26216269_26216271/c.373_375/p.125S	Clustered
ENST00000614097	125	528.29	HIST1H2BC	p.S125	12	0.121913	5.861	1	ENST00000614097	26184168	26184170	-	ptm	-	12	6	6	Hybrid	chr6:g.26184168_26184170/c.373_375/p.125S	Clustered
ENST00000244537	48	528.3	HIST4H4	p.S48	53	0.613741	7.001	1	ENST00000244537	26240567	26240569	-	ptm	-	66	24	42	Hybrid	chr6:g.26240567_26240569/c.142_144/p.48S	Proximal
ENST00000244537	52	528.3	HIST4H4	p.Y52	66	2.42713	0	1	ENST00000244537	26240579	26240581	-	ptm		66	24	42	Hybrid	chr6:g.26240579_26240581/c.154_156/p.52Y	Direct
ENST00000377745	48	528.3	HIST4H4	p.S48	53	0.613741	7.001	1	ENST00000377745	26027109	26027111	-	ptm	-	66	24	42	Hybrid	chr6:g.26027109_26027111/c.142_144/p.48S	Proximal
ENST00000377745	55	528.3	HIST2H4A	p.T55	38	0.313686	6.9	1	ENST00000377745	26027088	26027090	-	ptm	-	66	24	42	Hybrid	chr6:g.26027088_26027090/c.163_165/p.55T	Proximal
ENST00000377803	48	528.3	HIST4H4	p.S48	53	0.613741	7.001	1	ENST00000377803	26104089	26104091	-	ptm	-	66	24	42	Hybrid	chr6:g.26104089_26104091/c.142_144/p.48S	Proximal
ENST00000377803	52	528.3	HIST4H4	p.Y52	60	0.419941	9.05217	1	ENST00000377803	26104101	26104103	-	ptm	-	66	24	42	Hybrid	chr6:g.26104101_26104103/c.154_156/p.52Y	Proximal
ENST00000377803	55	528.3	HIST1H4A	p.T55	38	0.313686	6.9	1	ENST00000377803	26104110	26104112	-	ptm	-	66	24	42	Hybrid	chr6:g.26104110_26104112/c.163_165/p.55T	Proximal
ENST00000539745	52	528.3	HIST4H4	p.Y52	60	0.419941	9.05217	1	ENST00000539745	14770929	14770931	-	ptm	-	66	24	42	Hybrid	chr12:g.14770929_14770931/c.154_156/p.52Y	Proximal
ENST00000539745	55	528.3	HIST1H4C	p.T55	38	0.313686	6.9	1	ENST00000539745	14770920	14770922	-	ptm	-	66	24	42	Hybrid	chr12:g.14770920_14770922/c.163_165/p.55T	Proximal
ENST00000377803	51	528.3	HIST1H4C	p.I51T	96	1.65774	4.52608	1	6	26104327	26104327	T	C	-	66	24	42	Hybrid	NA	Clustered
ENST00000244537	47	528.3	HIST1H4G	p.I47M	72	1.18119	7.145	1	6	26247065	26247065	G	C	-	66	24	42	Hybrid	NA	Clustered
ENST00000244537	52	528.3	HIST1H4G	p.Y52F	66	2.42713	0	1	6	26247051	26247051	T	A	-	66	24	42	Hybrid	chr6:g.26240579_26240581/c.154_156/p.52Y	Direct
ENST00000244537	52	528.3	HIST1H4G	p.Y52H	66	2.42713	0	1	6	26247052	26247052	A	G	-	66	24	42	Hybrid	chr6:g.26240579_26240581/c.154_156/p.52Y	Direct
ENST00000377803	29	528.3	HIST1H4C	p.G29C	24	1.06438	9.328	1	6	26104260	26104260	G	T	-	66	24	42	Hybrid	NA	Clustered
ENST00000377803	29	528.3	HIST1H4C	p.G29D	24	1.06438	9.328	1	6	26104261	26104261	G	A	-	66	24	42	Hybrid	NA	Clustered
ENST00000355057	32	528.3	HIST1H4J	p.K32N	62	0.658959	4.737	1	6	27791998	27791998	G	C	-	66	24	42	Hybrid	NA	Clustered
ENST00000539745	48	528.3	HIST4H4	p.S48	53	0.613741	7.001	1	ENST00000539745	14770941	14770943	-	ptm	-	66	24	42	Hybrid	chr12:g.14770941_14770943/c.142_144/p.48S	Clustered
ENST00000578186	48	528.3	HIST4H4	p.S48	53	0.613741	7.001	1	ENST00000578186	149832826	149832828	-	ptm	-	66	24	42	Hybrid	chr1:g.149832826_149832828/c.142_144/p.48S	Clustered
ENST00000579512	48	528.3	HIST4H4	p.S48	53	0.613741	7.001	1	ENST00000579512	149860988	149860990	-	ptm	-	66	24	42	Hybrid	chr1:g.149860988_149860990/c.142_144/p.48S	Clustered
ENST00000611927	48	528.3	HIST4H4	p.S48	53	0.613741	7.001	1	ENST00000611927	27831384	27831386	-	ptm	-	66	24	42	Hybrid	chr6:g.27831384_27831386/c.142_144/p.48S	Clustered
ENST00000614247	48	528.3	HIST4H4	p.S48	53	0.613741	7.001	1	ENST00000614247	26188933	26188935	-	ptm	-	66	24	42	Hybrid	chr6:g.26188933_26188935/c.142_144/p.48S	Clustered
ENST00000615164	48	528.3	HIST4H4	p.S48	53	0.613741	7.001	1	ENST00000615164	26204786	26204788	-	ptm	-	66	24	42	Hybrid	chr6:g.26204786_26204788/c.142_144/p.48S	Clustered
ENST00000615353	48	528.3	HIST4H4	p.S48	53	0.613741	7.001	1	ENST00000615353	27139450	27139452	-	ptm	-	66	24	42	Hybrid	chr6:g.27139450_27139452/c.142_144/p.48S	Clustered
ENST00000377727	48	528.3	HIST4H4	p.S48	53	0.613741	7.001	1	ENST00000377727	26285356	26285358	-	ptm	-	66	24	42	Hybrid	chr6:g.26285356_26285358/c.142_144/p.48S	Clustered
ENST00000618305	48	528.3	HIST2H4A	p.S48	53	0.613741	7.001	1	ENST00000618305	27873367	27873369	-	ptm	-	66	24	42	Hybrid	chr6:g.27873367_27873369/c.142_144/p.48S	Clustered
ENST00000355057	48	528.3	HIST4H4	p.S48	53	0.613741	7.001	1	ENST00000355057	27824266	27824268	-	ptm	-	66	24	42	Hybrid	chr6:g.27824266_27824268/c.142_144/p.48S	Clustered
ENST00000617569	48	528.3	HIST1H4A	p.S48	53	0.613741	7.001	1	ENST00000617569	26021820	26021822	-	ptm	-	66	24	42	Hybrid	chr6:g.26021820_26021822/c.142_144/p.48S	Clustered
ENST00000355057	52	528.3	HIST4H4	p.Y52	60	0.419941	9.05217	1	ENST00000355057	27824278	27824280	-	ptm	-	66	24	42	Hybrid	chr6:g.27824278_27824280/c.154_156/p.52Y	Clustered
ENST00000377745	52	528.3	HIST1H4C	p.Y52	60	0.419941	9.05217	1	ENST00000377745	26027097	26027099	-	ptm	-	66	24	42	Hybrid	chr6:g.26027097_26027099/c.154_156/p.52Y	Clustered
ENST00000377727	52	528.3	HIST4H4	p.Y52	60	0.419941	9.05217	1	ENST00000377727	26285344	26285346	-	ptm	-	66	24	42	Hybrid	chr6:g.26285344_26285346/c.154_156/p.52Y	Clustered
ENST00000579512	52	528.3	HIST4H4	p.Y52	60	0.419941	9.05217	1	ENST00000579512	149860976	149860978	-	ptm	-	66	24	42	Hybrid	chr1:g.149860976_149860978/c.154_156/p.52Y	Clustered
ENST00000578186	52	528.3	HIST4H4	p.Y52	60	0.419941	9.05217	1	ENST00000578186	149832838	149832840	-	ptm	-	66	24	42	Hybrid	chr1:g.149832838_149832840/c.154_156/p.52Y	Clustered
ENST00000614247	52	528.3	HIST4H4	p.Y52	60	0.419941	9.05217	1	ENST00000614247	26188921	26188923	-	ptm	-	66	24	42	Hybrid	chr6:g.26188921_26188923/c.154_156/p.52Y	Clustered
ENST00000611927	52	528.3	HIST4H4	p.Y52	60	0.419941	9.05217	1	ENST00000611927	27831372	27831374	-	ptm	-	66	24	42	Hybrid	chr6:g.27831372_27831374/c.154_156/p.52Y	Clustered
ENST00000615164	52	528.3	HIST4H4	p.Y52	60	0.419941	9.05217	1	ENST00000615164	26204798	26204800	-	ptm	-	66	24	42	Hybrid	chr6:g.26204798_26204800/c.154_156/p.52Y	Clustered
ENST00000615353	52	528.3	HIST4H4	p.Y52	60	0.419941	9.05217	1	ENST00000615353	27139462	27139464	-	ptm	-	66	24	42	Hybrid	chr6:g.27139462_27139464/c.154_156/p.52Y	Clustered
ENST00000617569	52	528.3	HIST4H4	p.Y52	60	0.419941	9.05217	1	ENST00000617569	26021832	26021834	-	ptm	-	66	24	42	Hybrid	chr6:g.26021832_26021834/c.154_156/p.52Y	Clustered
ENST00000618305	52	528.3	HIST4H4	p.Y52	60	0.419941	9.05217	1	ENST00000618305	27873355	27873357	-	ptm	-	66	24	42	Hybrid	chr6:g.27873355_27873357/c.154_156/p.52Y	Clustered
ENST00000254810	120	528.3	H3F3B	p.I120V	42	0.351423	9.5514	1	17	73774729	73774729	T	C	-	66	24	42	Hybrid	NA	Clustered
ENST00000614247	55	528.3	HIST1H4A	p.T55	38	0.313686	6.9	1	ENST00000614247	26188912	26188914	-	ptm	-	66	24	42	Hybrid	chr6:g.26188912_26188914/c.163_165/p.55T	Clustered
ENST00000615353	55	528.3	HIST1H4A	p.T55	38	0.313686	6.9	1	ENST00000615353	27139471	27139473	-	ptm	-	66	24	42	Hybrid	chr6:g.27139471_27139473/c.163_165/p.55T	Clustered
ENST00000618305	55	528.3	HIST1H4E	p.T55	38	0.313686	6.9	1	ENST00000618305	27873346	27873348	-	ptm	-	66	24	42	Hybrid	chr6:g.27873346_27873348/c.163_165/p.55T	Clustered
ENST00000355057	55	528.3	HIST1H4H	p.T55	38	0.313686	6.9	1	ENST00000355057	27824287	27824289	-	ptm	-	66	24	42	Hybrid	chr6:g.27824287_27824289/c.163_165/p.55T	Clustered
ENST00000244537	55	528.3	HIST1H4H	p.T55	38	0.313686	6.9	1	ENST00000244537	26240588	26240590	-	ptm	-	66	24	42	Hybrid	chr6:g.26240588_26240590/c.163_165/p.55T	Clustered
ENST00000617569	55	528.3	HIST1H4I	p.T55	38	0.313686	6.9	1	ENST00000617569	26021841	26021843	-	ptm	-	66	24	42	Hybrid	chr6:g.26021841_26021843/c.163_165/p.55T	Clustered
ENST00000578186	55	528.3	HIST1H4J	p.T55	38	0.313686	6.9	1	ENST00000578186	149832847	149832849	-	ptm	-	66	24	42	Hybrid	chr1:g.149832847_149832849/c.163_165/p.55T	Clustered
ENST00000611927	55	528.3	HIST1H4J	p.T55	38	0.313686	6.9	1	ENST00000611927	27831363	27831365	-	ptm	-	66	24	42	Hybrid	chr6:g.27831363_27831365/c.163_165/p.55T	Clustered
ENST00000579512	55	528.3	HIST1H4L	p.T55	38	0.313686	6.9	1	ENST00000579512	149860967	149860969	-	ptm	-	66	24	42	Hybrid	chr1:g.149860967_149860969/c.163_165/p.55T	Clustered
ENST00000377727	55	528.3	HIST2H4B	p.T55	38	0.313686	6.9	1	ENST00000377727	26285335	26285337	-	ptm	-	66	24	42	Hybrid	chr6:g.26285335_26285337/c.163_165/p.55T	Clustered
ENST00000615164	55	528.3	HIST2H4A	p.T55	38	0.313686	6.9	1	ENST00000615164	26204807	26204809	-	ptm	-	66	24	42	Hybrid	chr6:g.26204807_26204809/c.163_165/p.55T	Clustered
ENST00000369163	122	528.3	HIST1H3H	p.P122H	75	0.226135	9.8941	1	6	27778216	27778216	C	A	-	66	24	42	Hybrid	NA	Clustered
ENST00000539745	34	528.3	HIST4H4	p.A34V	65	0.225421	8.645	1	12	14923918	14923918	G	A	-	66	24	42	Hybrid	NA	Clustered
ENST00000377803	39	528.3	HIST1H4C	p.A39S	83	0.20893	9.859	1	6	26104290	26104290	G	T	-	66	24	42	Hybrid	NA	Clustered
ENST00000244537	25	528.3	HIST1H4G	p.D25G	51	0.194988	9.43125	1	6	26247132	26247132	T	C	-	66	24	42	Hybrid	NA	Clustered
ENST00000539745	25	528.3	HIST4H4	p.D25N	51	0.194988	9.43125	1	12	14923946	14923946	C	T	-	66	24	42	Hybrid	NA	Clustered
ENST00000355057	31	528.3	HIST1H4J	p.T31N	60	0.193381	8.263	1	6	27791994	27791994	C	A	-	66	24	42	Hybrid	NA	Clustered
ENST00000355057	29	528.3	HIST1H4J	p.G29V	23	0.0647172	9.328	1	6	27791988	27791988	G	T	-	66	24	42	Hybrid	NA	Clustered
ENST00000539745	29	528.3	HIST4H4	p.G29V	23	0.0647172	9.328	1	12	14923933	14923933	C	A	-	66	24	42	Hybrid	NA	Clustered
ENST00000377745	46	528.3	HIST1H4F	p.R46H	59	0.79762	9.408	1	6	26240790	26240790	G	A	-	66	24	42	Hybrid	NA	Proximal
ENST00000377745	49	528.3	HIST1H4F	p.G49A	69	1.7543	5.249	1	6	26240799	26240799	G	C	-	66	24	42	Hybrid	NA	Proximal
ENST00000377745	57	528.3	HIST1H4F	p.G57D	41	0.382489	9.56	1	6	26240823	26240823	G	A	-	66	24	42	Hybrid	NA	Proximal
ENST00000377803	50	528.3	HIST1H4C	p.L50V	58	0.728299	7.304	1	6	26104323	26104323	C	G	-	66	24	42	Hybrid	NA	Proximal
ENST00000377803	53	528.3	HIST1H4C	p.E53Q	61	0.416938	6.547	1	6	26104332	26104332	G	C	-	66	24	42	Hybrid	NA	Proximal
ENST00000377803	56	528.3	HIST1H4C	p.R56G	52	0.649118	6.998	1	6	26104341	26104341	C	G	-	66	24	42	Hybrid	NA	Proximal
ENST00000377803	57	528.3	HIST1H4C	p.G57V	41	0.382489	9.56	1	6	26104345	26104345	G	T	-	66	24	42	Hybrid	NA	Proximal
ENST00000539745	53	528.3	HIST4H4	p.E53K	61	0.416938	6.547	1	12	14923862	14923862	C	T	-	66	24	42	Hybrid	NA	Proximal
ENST00000366898	9	528.31	PRKN	p.S9	7	1.12111	0	1	ENST00000366898	162443454	162443456	-	ptm	-	8	7	1	Hybrid	chr6:g.162443454_162443456/c.25_27/p.9S	Direct
ENST00000366898	275	528.31	PARK2	p.R275P	7	1.03531	8.65	1	6	162206851	162206851	C	G	-	8	7	1	Hybrid	NA	Clustered
ENST00000366898	275	528.31	PARK2	p.R275Q	7	1.03531	8.65	1	6	162206851	162206851	C	T	-	8	7	1	Hybrid	NA	Clustered
ENST00000366898	273	528.31	PARK2	p.N273S	8	0.116159	5.053	1	6	162206857	162206857	T	C	-	8	7	1	Hybrid	NA	Clustered
ENST00000366898	10	528.31	PARK2	p.S10I	7	0.194766	4.03625	1	6	162864484	162864484	C	A	-	8	7	1	Hybrid	NA	Proximal
ENST00000366898	7	528.31	PARK2	p.F7L	8	0.0537864	5.89575	1	6	162864492	162864492	G	T	-	8	7	1	Hybrid	NA	Proximal
ENST00000366898	9	528.31	PARK2	p.S9A	7	1.12111	0	1	6	162864488	162864488	A	C		8	7	1	Hybrid	chr6:g.162443454_162443456/c.25_27/p.9S	Direct
ENST00000366898	314	528.31	PARK2	p.R314G	7	0.0320535	6.9525	1	6	161970029	161970029	G	C	-	8	7	1	Hybrid	NA	Clustered
ENST00000244537	81	528.4	HIST4H4	p.T81	37	0.426567	5.15117	1	ENST00000244537	26240666	26240668	-	ptm	-	57	13	44	Hybrid	chr6:g.26240666_26240668/c.241_243/p.81T	Proximal
ENST00000269305	376	528.4	TP53	p.S376	7	1.06034	0	1	ENST00000269305	7669663	7669665	-	ptm	-	7	3	4	Hybrid	chr17:g.7669663_7669665/c.1126_1128/p.376S	Direct
ENST00000269305	377	528.4	TP53	p.T377	9	0.176467	5.1135	1	ENST00000269305	7669660	7669662	-	ptm	-	7	3	4	Hybrid	chr17:g.7669660_7669662/c.1129_1131/p.377T	Proximal
ENST00000269305	378	528.4	TP53	p.S378	8	0.113717	7.897	1	ENST00000269305	7669657	7669659	-	ptm	-	7	3	4	Hybrid	chr17:g.7669657_7669659/c.1132_1134/p.378S	Proximal
ENST00000355057	74	528.4	HIST1H4A	p.T74	88	1.72204	4.203	1	ENST00000355057	27824344	27824346	-	ptm	-	57	13	44	Hybrid	chr6:g.27824344_27824346/c.220_222/p.74T	Direct
ENST00000355057	83	528.4	HIST1H4C	p.T83	91	0.457142	7.16133	1	ENST00000355057	27824371	27824373	-	ptm	-	57	13	44	Hybrid	chr6:g.27824371_27824373/c.247_249/p.83T	Proximal
ENST00000369163	81	528.4	HIST1H3J	p.T81	12	1.04991	6.668	1	ENST00000369163	27810314	27810316	-	ptm	-	57	13	44	Hybrid	chr6:g.27810314_27810316/c.241_243/p.81T	Direct
ENST00000377745	74	528.4	HIST1H4E	p.T74	88	0.724719	4.203	1	ENST00000377745	26027031	26027033	-	ptm	-	57	13	44	Hybrid	chr6:g.26027031_26027033/c.220_222/p.74T	Proximal
ENST00000377803	74	528.4	HIST1H4K	p.T74	88	0.724719	4.203	1	ENST00000377803	26104167	26104169	-	ptm	-	57	13	44	Hybrid	chr6:g.26104167_26104169/c.220_222/p.74T	Proximal
ENST00000377803	81	528.4	HIST4H4	p.T81	56	1.52776	5.15117	1	ENST00000377803	26104188	26104190	-	ptm	-	57	13	44	Hybrid	chr6:g.26104188_26104190/c.241_243/p.81T	Direct
ENST00000377803	83	528.4	HIST1H4H	p.T83	91	0.457142	7.16133	1	ENST00000377803	26104194	26104196	-	ptm	-	57	13	44	Hybrid	chr6:g.26104194_26104196/c.247_249/p.83T	Proximal
ENST00000539745	74	528.4	HIST1H4D	p.T74	88	0.724719	4.203	1	ENST00000539745	14770863	14770865	-	ptm	-	57	13	44	Hybrid	chr12:g.14770863_14770865/c.220_222/p.74T	Proximal
ENST00000539745	81	528.4	HIST4H4	p.T81	37	0.426567	5.15117	1	ENST00000539745	14770842	14770844	-	ptm	-	57	13	44	Hybrid	chr12:g.14770842_14770844/c.241_243/p.81T	Proximal
ENST00000244537	71	528.4	HIST1H4G	p.V71A	108	1.80021	9.249	1	6	26246994	26246994	A	G	-	57	13	44	Hybrid	NA	Proximal
ENST00000244537	71	528.4	HIST1H4G	p.V71M	108	1.80021	9.249	1	6	26246995	26246995	C	T	-	57	13	44	Hybrid	NA	Proximal
ENST00000244537	79	528.4	HIST1H4G	p.R79C	72	2.40334	0	1	6	26246971	26246971	G	A	-	57	13	44	Hybrid	NA	Proximal
ENST00000244537	79	528.4	HIST1H4G	p.R79P	72	2.40334	0	1	6	26246970	26246970	C	G		57	13	44	Hybrid	NA	Proximal
ENST00000615164	74	528.4	HIST1H4A	p.T74	88	0.724719	4.203	1	ENST00000615164	26204864	26204866	-	ptm	-	57	13	44	Hybrid	chr6:g.26204864_26204866/c.220_222/p.74T	Clustered
ENST00000578186	74	528.4	HIST1H4B	p.T74	88	0.724719	4.203	1	ENST00000578186	149832904	149832906	-	ptm	-	57	13	44	Hybrid	chr1:g.149832904_149832906/c.220_222/p.74T	Clustered
ENST00000579512	74	528.4	HIST1H4C	p.T74	88	0.724719	4.203	1	ENST00000579512	149860910	149860912	-	ptm	-	57	13	44	Hybrid	chr1:g.149860910_149860912/c.220_222/p.74T	Clustered
ENST00000618305	74	528.4	HIST1H4C	p.T74	88	0.724719	4.203	1	ENST00000618305	27873289	27873291	-	ptm	-	57	13	44	Hybrid	chr6:g.27873289_27873291/c.220_222/p.74T	Clustered
ENST00000377727	74	528.4	HIST1H4H	p.T74	88	0.724719	4.203	1	ENST00000377727	26285278	26285280	-	ptm	-	57	13	44	Hybrid	chr6:g.26285278_26285280/c.220_222/p.74T	Clustered
ENST00000615353	74	528.4	HIST1H4H	p.T74	88	0.724719	4.203	1	ENST00000615353	27139528	27139530	-	ptm	-	57	13	44	Hybrid	chr6:g.27139528_27139530/c.220_222/p.74T	Clustered
ENST00000244537	74	528.4	HIST2H4A	p.T74	88	0.724719	4.203	1	ENST00000244537	26240645	26240647	-	ptm	-	57	13	44	Hybrid	chr6:g.26240645_26240647/c.220_222/p.74T	Clustered
ENST00000611927	74	528.4	HIST1H4D	p.T74	88	0.724719	4.203	1	ENST00000611927	27831306	27831308	-	ptm	-	57	13	44	Hybrid	chr6:g.27831306_27831308/c.220_222/p.74T	Clustered
ENST00000614247	74	528.4	HIST1H4E	p.T74	88	0.724719	4.203	1	ENST00000614247	26188855	26188857	-	ptm	-	57	13	44	Hybrid	chr6:g.26188855_26188857/c.220_222/p.74T	Clustered
ENST00000617569	74	528.4	HIST1H4F	p.T74	88	0.724719	4.203	1	ENST00000617569	26021898	26021900	-	ptm	-	57	13	44	Hybrid	chr6:g.26021898_26021900/c.220_222/p.74T	Clustered
ENST00000617569	83	528.4	HIST1H4A	p.T83	91	0.457142	7.16133	1	ENST00000617569	26021925	26021927	-	ptm	-	57	13	44	Hybrid	chr6:g.26021925_26021927/c.247_249/p.83T	Clustered
ENST00000614247	83	528.4	HIST1H4B	p.T83	91	0.457142	7.16133	1	ENST00000614247	26188828	26188830	-	ptm	-	57	13	44	Hybrid	chr6:g.26188828_26188830/c.247_249/p.83T	Clustered
ENST00000615164	83	528.4	HIST1H4C	p.T83	91	0.457142	7.16133	1	ENST00000615164	26204891	26204893	-	ptm	-	57	13	44	Hybrid	chr6:g.26204891_26204893/c.247_249/p.83T	Clustered
ENST00000377727	83	528.4	HIST1H4E	p.T83	91	0.457142	7.16133	1	ENST00000377727	26285251	26285253	-	ptm	-	57	13	44	Hybrid	chr6:g.26285251_26285253/c.247_249/p.83T	Clustered
ENST00000244537	83	528.4	HIST1H4E	p.T83	91	0.457142	7.16133	1	ENST00000244537	26240672	26240674	-	ptm	-	57	13	44	Hybrid	chr6:g.26240672_26240674/c.247_249/p.83T	Clustered
ENST00000615353	83	528.4	HIST1H4J	p.T83	91	0.457142	7.16133	1	ENST00000615353	27139555	27139557	-	ptm	-	57	13	44	Hybrid	chr6:g.27139555_27139557/c.247_249/p.83T	Clustered
ENST00000579512	83	528.4	HIST1H4E	p.T83	91	0.457142	7.16133	1	ENST00000579512	149860883	149860885	-	ptm	-	57	13	44	Hybrid	chr1:g.149860883_149860885/c.247_249/p.83T	Clustered
ENST00000578186	83	528.4	HIST1H4K	p.T83	91	0.457142	7.16133	1	ENST00000578186	149832931	149832933	-	ptm	-	57	13	44	Hybrid	chr1:g.149832931_149832933/c.247_249/p.83T	Clustered
ENST00000377745	83	528.4	HIST1H4F	p.T83	91	0.457142	7.16133	1	ENST00000377745	26027004	26027006	-	ptm	-	57	13	44	Hybrid	chr6:g.26027004_26027006/c.247_249/p.83T	Clustered
ENST00000618305	83	528.4	HIST1H4L	p.T83	91	0.457142	7.16133	1	ENST00000618305	27873262	27873264	-	ptm	-	57	13	44	Hybrid	chr6:g.27873262_27873264/c.247_249/p.83T	Clustered
ENST00000611927	83	528.4	HIST2H4B	p.T83	91	0.457142	7.16133	1	ENST00000611927	27831279	27831281	-	ptm	-	57	13	44	Hybrid	chr6:g.27831279_27831281/c.247_249/p.83T	Clustered
ENST00000539745	83	528.4	HIST1H4I	p.T83	91	0.457142	7.16133	1	ENST00000539745	14770836	14770838	-	ptm	-	57	13	44	Hybrid	chr12:g.14770836_14770838/c.247_249/p.83T	Clustered
ENST00000539745	80	528.4	HIST4H4	p.K80N	73	0.432124	7.123	1	12	14923779	14923779	C	A	-	57	13	44	Hybrid	NA	Clustered
ENST00000377727	81	528.4	HIST4H4	p.T81	37	0.426567	5.15117	1	ENST00000377727	26285257	26285259	-	ptm	-	57	13	44	Hybrid	chr6:g.26285257_26285259/c.241_243/p.81T	Clustered
ENST00000355057	81	528.4	HIST4H4	p.T81	37	0.426567	5.15117	1	ENST00000355057	27824365	27824367	-	ptm	-	57	13	44	Hybrid	chr6:g.27824365_27824367/c.241_243/p.81T	Clustered
ENST00000578186	81	528.4	HIST4H4	p.T81	37	0.426567	5.15117	1	ENST00000578186	149832925	149832927	-	ptm	-	57	13	44	Hybrid	chr1:g.149832925_149832927/c.241_243/p.81T	Clustered
ENST00000579512	81	528.4	HIST4H4	p.T81	37	0.426567	5.15117	1	ENST00000579512	149860889	149860891	-	ptm	-	57	13	44	Hybrid	chr1:g.149860889_149860891/c.241_243/p.81T	Clustered
ENST00000377745	81	528.4	HIST4H4	p.T81	37	0.426567	5.15117	1	ENST00000377745	26027010	26027012	-	ptm	-	57	13	44	Hybrid	chr6:g.26027010_26027012/c.241_243/p.81T	Clustered
ENST00000611927	81	528.4	HIST4H4	p.T81	37	0.426567	5.15117	1	ENST00000611927	27831285	27831287	-	ptm	-	57	13	44	Hybrid	chr6:g.27831285_27831287/c.241_243/p.81T	Clustered
ENST00000614247	81	528.4	HIST4H4	p.T81	37	0.426567	5.15117	1	ENST00000614247	26188834	26188836	-	ptm	-	57	13	44	Hybrid	chr6:g.26188834_26188836/c.241_243/p.81T	Clustered
ENST00000615164	81	528.4	HIST4H4	p.T81	37	0.426567	5.15117	1	ENST00000615164	26204885	26204887	-	ptm	-	57	13	44	Hybrid	chr6:g.26204885_26204887/c.241_243/p.81T	Clustered
ENST00000615353	81	528.4	HIST4H4	p.T81	37	0.426567	5.15117	1	ENST00000615353	27139549	27139551	-	ptm	-	57	13	44	Hybrid	chr6:g.27139549_27139551/c.241_243/p.81T	Clustered
ENST00000617569	81	528.4	HIST4H4	p.T81	37	0.426567	5.15117	1	ENST00000617569	26021919	26021921	-	ptm	-	57	13	44	Hybrid	chr6:g.26021919_26021921/c.241_243/p.81T	Clustered
ENST00000618305	81	528.4	HIST4H4	p.T81	37	0.426567	5.15117	1	ENST00000618305	27873268	27873270	-	ptm	-	57	13	44	Hybrid	chr6:g.27873268_27873270/c.241_243/p.81T	Clustered
ENST00000269305	375	528.4	TP53	p.Q375K	10	0.156717	5.47	1	17	7572986	7572986	G	T	-	7	3	4	Hybrid	NA	Proximal
ENST00000269305	376	528.4	TP53	p.S376C	7	1.06034	0	1	17	7572982	7572982	G	C		7	3	4	Hybrid	chr17:g.7669663_7669665/c.1126_1128/p.376S	Direct
ENST00000244537	78	528.4	HIST1H4G	p.K78N	60	0.144636	6.606	1	6	26246972	26246972	C	A	-	57	13	44	Hybrid	NA	Clustered
ENST00000382044	1556	528.4	TP53BP1	p.E1556K	14	0.126374	8.981	1	15	43712518	43712518	C	T	-	7	3	4	Hybrid	NA	Clustered
ENST00000263801	1552	528.4	TP53BP1	p.Y1552	15	0.0884042	9.585	1	ENST00000263801	43420315	43420317	-	ptm	-	7	3	4	Hybrid	chr15:g.43420315_43420317/c.4654_4656/p.1552Y	Clustered
ENST00000355057	72	528.4	HIST1H4J	p.T72A	72	1.05372	9.986	1	6	27792116	27792116	A	G	-	57	13	44	Hybrid	NA	Proximal
ENST00000355057	74	528.4	HIST1H4J	p.T74I	88	1.72204	4.203	1	6	27792123	27792123	C	T	-	57	13	44	Hybrid	chr6:g.27824344_27824346/c.220_222/p.74T	Direct
ENST00000355057	85	528.4	HIST1H4J	p.M85T	90	0.951119	9.912	1	6	27792156	27792156	T	C	-	57	13	44	Hybrid	NA	Proximal
ENST00000369163	81	528.4	HIST1H3H	p.T81A	12	1.04991	6.668	1	6	27778092	27778092	A	G	-	57	13	44	Hybrid	chr6:g.27810314_27810316/c.241_243/p.81T	Direct
ENST00000377745	75	528.4	HIST1H4F	p.E75K	83	0.751949	7.962	1	6	26240876	26240876	G	A	-	57	13	44	Hybrid	NA	Proximal
ENST00000377803	81	528.4	HIST1H4C	p.T81I	56	1.52776	5.15117	1	6	26104417	26104417	C	T	-	57	13	44	Hybrid	chr6:g.26104188_26104190/c.241_243/p.81T	Direct
ENST00000539745	72	528.4	HIST4H4	p.T72I	72	1.05372	9.986	1	12	14923804	14923804	G	A	-	57	13	44	Hybrid	NA	Proximal
ENST00000274764	86	528.4	HIST1H2BA	p.S86	5	0.00743908	9.959	1	ENST00000274764	25727164	25727166	-	ptm	-	57	13	44	Hybrid	chr6:g.25727164_25727166/c.256_258/p.86S	Clustered
ENST00000358739	2	528.5	HIST1H2AM	p.S2	15	2.36451	0	1	ENST00000358739	27808213	27808215	-	ptm	-	16	11	5	Hybrid	chr6:g.27808213_27808215/c.4_6/p.2S	Direct
ENST00000359193	2	528.5	HIST1H2AM	p.S2	15	1.37332	6.828	1	ENST00000359193	27133075	27133077	-	ptm	-	16	11	5	Hybrid	chr6:g.27133075_27133077/c.4_6/p.2S	Direct
ENST00000359611	2	528.5	HIST1H2AM	p.S2	15	2.36451	6.828	1	ENST00000359611	27893144	27893146	-	ptm	-	16	11	5	Hybrid	chr6:g.27893144_27893146/c.4_6/p.2S	Direct
ENST00000359193	5	528.5	HIST1H2AG	p.G5V	17	1.23912	7.946	1	6	27100864	27100864	G	T	-	16	11	5	Hybrid	NA	Clustered
ENST00000359193	5	528.5	HIST1H2AG	p.G5C	17	1.23912	7.946	1	6	27100863	27100863	G	T	-	16	11	5	Hybrid	NA	Clustered
ENST00000613174	2	528.5	HIST1H2AM	p.S2	15	0.382117	6.828	1	ENST00000613174	27865358	27865360	-	ptm	-	16	11	5	Hybrid	chr6:g.27865358_27865360/c.4_6/p.2S	Clustered
ENST00000618958	2	528.5	HIST1H2AM	p.S2	15	0.382117	6.828	1	ENST00000618958	27838334	27838336	-	ptm	-	16	11	5	Hybrid	chr6:g.27838334_27838336/c.4_6/p.2S	Clustered
ENST00000359611	5	528.5	HIST1H2AM	p.G5S	17	0.249649	7.946	1	6	27860915	27860915	C	T	-	16	11	5	Hybrid	NA	Clustered
ENST00000358739	2	528.5	HIST1H2AI	p.S2C	15	2.36451	0	1	6	27775992	27775992	C	G		16	11	5	Hybrid	chr6:g.27808213_27808215/c.4_6/p.2S	Direct
ENST00000358739	2	528.5	HIST1H2AI	p.S2F	15	2.36451	0	1	6	27775992	27775992	C	T		16	11	5	Hybrid	chr6:g.27808213_27808215/c.4_6/p.2S	Direct
ENST00000358739	3	528.5	HIST1H2AI	p.G3E	15	1.1162	3.414	1	6	27775995	27775995	G	A	-	16	11	5	Hybrid	NA	Proximal
ENST00000359193	2	528.5	HIST1H2AG	p.S2C	15	1.37332	6.828	1	6	27100855	27100855	C	G	-	16	11	5	Hybrid	chr6:g.27133075_27133077/c.4_6/p.2S	Direct
ENST00000359193	3	528.5	HIST1H2AG	p.G3R	15	2.1074	3.414	1	6	27100857	27100857	G	C	-	16	11	5	Hybrid	NA	Proximal
ENST00000359193	3	528.5	HIST1H2AG	p.G3V	15	2.1074	3.414	1	6	27100858	27100858	G	T	-	16	11	5	Hybrid	NA	Proximal
ENST00000359611	2	528.5	HIST1H2AM	p.S2C	15	2.36451	6.828	2	6	27860923	27860923	G	C	-	16	11	5	Hybrid	chr6:g.27893144_27893146/c.4_6/p.2S	Direct
ENST00000359611	4	528.5	HIST1H2AM	p.R4L	16	0.649096	6.756	1	6	27860917	27860917	C	A	-	16	11	5	Hybrid	NA	Proximal
ENST00000314332	91	528.7	HIST1H2BG	p.T91	35	0.59672	6.535	1	ENST00000314332	26123632	26123634	-	ptm	-	14	4	10	Hybrid	chr6:g.26123632_26123634/c.271_273/p.91T	Proximal
ENST00000314332	92	528.7	HIST1H2BC	p.S92	37	0.574898	6.022	1	ENST00000314332	26123629	26123631	-	ptm	-	14	4	10	Hybrid	chr6:g.26123629_26123631/c.274_276/p.92S	Proximal
ENST00000356530	91	528.7	HIST1H2BG	p.T91	35	1.59211	6.535	1	ENST00000356530	26199829	26199831	-	ptm	-	14	4	10	Hybrid	chr6:g.26199829_26199831/c.271_273/p.91T	Direct
ENST00000356530	92	528.7	HIST1H2BE	p.S92	37	0.574898	6.022	1	ENST00000356530	26199832	26199834	-	ptm	-	14	4	10	Hybrid	chr6:g.26199832_26199834/c.274_276/p.92S	Proximal
ENST00000377733	91	528.7	HIST1H2BF	p.T91	35	0.59672	6.535	1	ENST00000377733	26273246	26273248	-	ptm	-	14	4	10	Hybrid	chr6:g.26273246_26273248/c.271_273/p.91T	Clustered
ENST00000541790	91	528.7	HIST1H2BI	p.T91	35	0.59672	6.535	1	ENST00000541790	26216371	26216373	-	ptm	-	14	4	10	Hybrid	chr6:g.26216371_26216373/c.271_273/p.91T	Clustered
ENST00000614097	91	528.7	HIST1H2BF	p.T91	35	0.59672	6.535	1	ENST00000614097	26184066	26184068	-	ptm	-	14	4	10	Hybrid	chr6:g.26184066_26184068/c.271_273/p.91T	Clustered
ENST00000377733	92	528.7	HIST1H2BE	p.S92	37	0.574898	6.022	1	ENST00000377733	26273249	26273251	-	ptm	-	14	4	10	Hybrid	chr6:g.26273249_26273251/c.274_276/p.92S	Clustered
ENST00000541790	92	528.7	HIST1H2BF	p.S92	37	0.574898	6.022	1	ENST00000541790	26216368	26216370	-	ptm	-	14	4	10	Hybrid	chr6:g.26216368_26216370/c.274_276/p.92S	Clustered
ENST00000614097	92	528.7	HIST1H2BG	p.S92	37	0.574898	6.022	1	ENST00000614097	26184069	26184071	-	ptm	-	14	4	10	Hybrid	chr6:g.26184069_26184071/c.274_276/p.92S	Clustered
ENST00000314332	93	528.7	HIST1H2BC	p.R93S	22	2.24685	0	1	6	26123854	26123854	C	A	-	14	4	10	Hybrid	NA	Proximal
ENST00000314332	93	528.7	HIST1H2BC	p.R93M	22	2.24685	0	1	6	26123855	26123855	C	A		14	4	10	Hybrid	NA	Proximal
ENST00000314332	93	528.7	HIST1H2BC	p.R93G	22	2.24685	0	1	6	26123856	26123856	T	C	-	14	4	10	Hybrid	NA	Proximal
ENST00000356530	91	528.7	HIST1H2BE	p.T91A	35	1.59211	6.535	1	6	26184294	26184294	A	G	-	14	4	10	Hybrid	chr6:g.26199829_26199831/c.271_273/p.91T	Direct
ENST00000287394	1063	528.8	ATAD2	p.Y1063	26	0.123066	9.435	1	ENST00000287394	123336395	123336397	-	ptm	-	23	7	16	Hybrid	chr8:g.123336395_123336397/c.3187_3189/p.1063Y	Proximal
ENST00000355057	2	528.8	HIST4H4	p.S2	25	0.241936	6.866	1	ENST00000355057	27824128	27824130	-	ptm	-	23	7	16	Hybrid	chr6:g.27824128_27824130/c.4_6/p.2S	Proximal
ENST00000617569	2	528.8	HIST4H4	p.S2	25	0.241936	6.866	1	ENST00000617569	26021682	26021684	-	ptm	-	23	7	16	Hybrid	chr6:g.26021682_26021684/c.4_6/p.2S	Clustered
ENST00000618305	2	528.8	HIST4H4	p.S2	25	0.241936	6.866	1	ENST00000618305	27873505	27873507	-	ptm	-	23	7	16	Hybrid	chr6:g.27873505_27873507/c.4_6/p.2S	Clustered
ENST00000615353	2	528.8	HIST4H4	p.S2	25	0.241936	6.866	1	ENST00000615353	27139312	27139314	-	ptm	-	23	7	16	Hybrid	chr6:g.27139312_27139314/c.4_6/p.2S	Clustered
ENST00000244537	2	528.8	HIST4H4	p.S2	25	0.241936	6.866	1	ENST00000244537	26240429	26240431	-	ptm	-	23	7	16	Hybrid	chr6:g.26240429_26240431/c.4_6/p.2S	Clustered
ENST00000614247	2	528.8	HIST4H4	p.S2	25	0.241936	6.866	1	ENST00000614247	26189071	26189073	-	ptm	-	23	7	16	Hybrid	chr6:g.26189071_26189073/c.4_6/p.2S	Clustered
ENST00000615164	2	528.8	HIST4H4	p.S2	25	0.241936	6.866	1	ENST00000615164	26204648	26204650	-	ptm	-	23	7	16	Hybrid	chr6:g.26204648_26204650/c.4_6/p.2S	Clustered
ENST00000377803	2	528.8	HIST4H4	p.S2	25	0.241936	6.866	1	ENST00000377803	26103951	26103953	-	ptm	-	23	7	16	Hybrid	chr6:g.26103951_26103953/c.4_6/p.2S	Clustered
ENST00000539745	2	528.8	HIST4H4	p.S2	25	0.241936	6.866	1	ENST00000539745	14771079	14771081	-	ptm	-	23	7	16	Hybrid	chr12:g.14771079_14771081/c.4_6/p.2S	Clustered
ENST00000578186	2	528.8	HIST4H4	p.S2	25	0.241936	6.866	1	ENST00000578186	149832688	149832690	-	ptm	-	23	7	16	Hybrid	chr1:g.149832688_149832690/c.4_6/p.2S	Clustered
ENST00000579512	2	528.8	HIST4H4	p.S2	25	0.241936	6.866	1	ENST00000579512	149861126	149861128	-	ptm	-	23	7	16	Hybrid	chr1:g.149861126_149861128/c.4_6/p.2S	Clustered
ENST00000611927	2	528.8	HIST4H4	p.S2	25	0.241936	6.866	1	ENST00000611927	27831522	27831524	-	ptm	-	23	7	16	Hybrid	chr6:g.27831522_27831524/c.4_6/p.2S	Clustered
ENST00000377745	2	528.8	HIST4H4	p.S2	25	0.241936	6.866	1	ENST00000377745	26027247	26027249	-	ptm	-	23	7	16	Hybrid	chr6:g.26027247_26027249/c.4_6/p.2S	Clustered
ENST00000377727	2	528.8	HIST4H4	p.S2	25	0.241936	6.866	1	ENST00000377727	26285494	26285496	-	ptm	-	23	7	16	Hybrid	chr6:g.26285494_26285496/c.4_6/p.2S	Clustered
ENST00000287394	1065	528.8	ATAD2	p.P1065S	8	0.0867707	9.995	1	8	124348631	124348631	G	A	-	23	7	16	Hybrid	NA	Proximal
ENST00000287394	1066	528.8	ATAD2	p.D1066H	8	0.0964677	8.378	1	8	124348628	124348628	C	G	-	23	7	16	Hybrid	NA	Clustered
ENST00000276072	1559	528.8	TAF1	p.P1559S	7	0.0888087	6.519	1	X	70643863	70643863	C	T	-	23	7	16	Hybrid	NA	Clustered
ENST00000355057	3	528.8	HIST1H4J	p.G3S	25	1.9787	5.664	1	6	27791909	27791909	G	A	-	23	7	16	Hybrid	NA	Proximal
ENST00000355057	3	528.8	HIST1H4J	p.G3V	25	1.9787	5.664	1	6	27791910	27791910	G	T	-	23	7	16	Hybrid	NA	Proximal
ENST00000355057	4	528.8	HIST1H4J	p.R4C	22	2.17837	0	2	6	27791912	27791912	C	T		23	7	16	Hybrid	NA	Proximal
ENST00000355057	4	528.8	HIST1H4J	p.R4G	22	2.17837	0	1	6	27791912	27791912	C	G		23	7	16	Hybrid	NA	Proximal
ENST00000324366	310	528.8	PRMT5	p.S310	8	0.0158735	9.944	1	ENST00000324366	22924888	22924890	-	ptm	-	23	7	16	Hybrid	chr14:g.22924888_22924890/c.928_930/p.310S	Clustered
ENST00000244537	97	528.9	HIST1H4B	p.T97	65	0.424919	8.881	1	ENST00000244537	26240714	26240716	-	ptm	-	33	8	25	Hybrid	chr6:g.26240714_26240716/c.289_291/p.97T	Proximal
ENST00000314332	37	528.9	HIST1H2BI	p.S37	33	0.462496	9.571	1	ENST00000314332	26123794	26123796	-	ptm	-	33	8	25	Hybrid	chr6:g.26123794_26123796/c.109_111/p.37S	Proximal
ENST00000314332	38	528.9	HIST1H2BF	p.Y38	38	0.423331	8.404	1	ENST00000314332	26123791	26123793	-	ptm	-	33	8	25	Hybrid	chr6:g.26123791_26123793/c.112_114/p.38Y	Proximal
ENST00000314332	65	528.9	HIST1H2BI	p.S65	32	2.15316	0	1	ENST00000314332	26123710	26123712	-	ptm		33	8	25	Hybrid	chr6:g.26123710_26123712/c.193_195/p.65S	Direct
ENST00000355057	97	528.9	HIST1H4I	p.T97	65	0.424919	8.881	1	ENST00000355057	27824413	27824415	-	ptm	-	33	8	25	Hybrid	chr6:g.27824413_27824415/c.289_291/p.97T	Proximal
ENST00000377733	37	528.9	HIST1H2BI	p.S37	33	0.462496	9.571	1	ENST00000377733	26273084	26273086	-	ptm	-	33	8	25	Hybrid	chr6:g.26273084_26273086/c.109_111/p.37S	Proximal
ENST00000377733	38	528.9	HIST1H2BI	p.Y38	38	0.423331	8.404	1	ENST00000377733	26273087	26273089	-	ptm	-	33	8	25	Hybrid	chr6:g.26273087_26273089/c.112_114/p.38Y	Proximal
ENST00000377745	97	528.9	HIST1H4L	p.T97	65	0.424919	8.881	1	ENST00000377745	26026962	26026964	-	ptm	-	33	8	25	Hybrid	chr6:g.26026962_26026964/c.289_291/p.97T	Proximal
ENST00000356530	37	528.9	HIST1H2BI	p.S37	33	0.462496	9.571	1	ENST00000356530	26199667	26199669	-	ptm	-	33	8	25	Hybrid	chr6:g.26199667_26199669/c.109_111/p.37S	Clustered
ENST00000614097	37	528.9	HIST1H2BI	p.S37	33	0.462496	9.571	1	ENST00000614097	26183904	26183906	-	ptm	-	33	8	25	Hybrid	chr6:g.26183904_26183906/c.109_111/p.37S	Clustered
ENST00000541790	37	528.9	HIST1H2BI	p.S37	33	0.462496	9.571	1	ENST00000541790	26216533	26216535	-	ptm	-	33	8	25	Hybrid	chr6:g.26216533_26216535/c.109_111/p.37S	Clustered
ENST00000355057	103	528.9	HIST1H4J	p.G103S	90	0.460399	5.389	1	6	27792209	27792209	G	A	-	33	8	25	Hybrid	NA	Clustered
ENST00000355057	100	528.9	HIST1H4J	p.G100D	66	0.456907	6.538	1	6	27792201	27792201	G	A	-	33	8	25	Hybrid	NA	Clustered
ENST00000539745	100	528.9	HIST4H4	p.G100A	66	0.456907	6.538	1	12	14923720	14923720	C	G	-	33	8	25	Hybrid	NA	Clustered
ENST00000611927	97	528.9	HIST4H4	p.T97	65	0.424919	8.881	1	ENST00000611927	27831237	27831239	-	ptm	-	33	8	25	Hybrid	chr6:g.27831237_27831239/c.289_291/p.97T	Clustered
ENST00000578186	97	528.9	HIST4H4	p.T97	65	0.424919	8.881	1	ENST00000578186	149832973	149832975	-	ptm	-	33	8	25	Hybrid	chr1:g.149832973_149832975/c.289_291/p.97T	Clustered
ENST00000377727	97	528.9	HIST2H4B	p.T97	65	0.424919	8.881	1	ENST00000377727	26285209	26285211	-	ptm	-	33	8	25	Hybrid	chr6:g.26285209_26285211/c.289_291/p.97T	Clustered
ENST00000617569	97	528.9	HIST2H4A	p.T97	65	0.424919	8.881	1	ENST00000617569	26021967	26021969	-	ptm	-	33	8	25	Hybrid	chr6:g.26021967_26021969/c.289_291/p.97T	Clustered
ENST00000579512	97	528.9	HIST2H4A	p.T97	65	0.424919	8.881	1	ENST00000579512	149860841	149860843	-	ptm	-	33	8	25	Hybrid	chr1:g.149860841_149860843/c.289_291/p.97T	Clustered
ENST00000615164	97	528.9	HIST1H4K	p.T97	65	0.424919	8.881	1	ENST00000615164	26204933	26204935	-	ptm	-	33	8	25	Hybrid	chr6:g.26204933_26204935/c.289_291/p.97T	Clustered
ENST00000377803	97	528.9	HIST1H4K	p.T97	65	0.424919	8.881	1	ENST00000377803	26104236	26104238	-	ptm	-	33	8	25	Hybrid	chr6:g.26104236_26104238/c.289_291/p.97T	Clustered
ENST00000539745	97	528.9	HIST1H4H	p.T97	65	0.424919	8.881	1	ENST00000539745	14770794	14770796	-	ptm	-	33	8	25	Hybrid	chr12:g.14770794_14770796/c.289_291/p.97T	Clustered
ENST00000615353	97	528.9	HIST1H4F	p.T97	65	0.424919	8.881	1	ENST00000615353	27139597	27139599	-	ptm	-	33	8	25	Hybrid	chr6:g.27139597_27139599/c.289_291/p.97T	Clustered
ENST00000618305	97	528.9	HIST1H4C	p.T97	65	0.424919	8.881	1	ENST00000618305	27873220	27873222	-	ptm	-	33	8	25	Hybrid	chr6:g.27873220_27873222/c.289_291/p.97T	Clustered
ENST00000614247	97	528.9	HIST1H4A	p.T97	65	0.424919	8.881	1	ENST00000614247	26188786	26188788	-	ptm	-	33	8	25	Hybrid	chr6:g.26188786_26188788/c.289_291/p.97T	Clustered
ENST00000356530	38	528.9	HIST1H2BI	p.Y38	38	0.423331	8.404	1	ENST00000356530	26199670	26199672	-	ptm	-	33	8	25	Hybrid	chr6:g.26199670_26199672/c.112_114/p.38Y	Clustered
ENST00000541790	38	528.9	HIST1H2BE	p.Y38	38	0.423331	8.404	1	ENST00000541790	26216530	26216532	-	ptm	-	33	8	25	Hybrid	chr6:g.26216530_26216532/c.112_114/p.38Y	Clustered
ENST00000614097	38	528.9	HIST1H2BC	p.Y38	38	0.423331	8.404	1	ENST00000614097	26183907	26183909	-	ptm	-	33	8	25	Hybrid	chr6:g.26183907_26183909/c.112_114/p.38Y	Clustered
ENST00000314332	61	528.9	HIST1H2BC	p.G61V	41	0.328179	5.811	1	6	26123951	26123951	C	A	-	33	8	25	Hybrid	NA	Clustered
ENST00000377733	69	528.9	HIST1H2BI	p.D69N	31	0.252929	7.168	1	6	26273408	26273408	G	A	-	33	8	25	Hybrid	NA	Clustered
ENST00000314332	65	528.9	HIST1H2BC	p.S65F	32	2.15316	0	1	6	26123939	26123939	G	A	-	33	8	25	Hybrid	chr6:g.26123710_26123712/c.193_195/p.65S	Direct
ENST00000314332	65	528.9	HIST1H2BC	p.S65Y	32	2.15316	0	1	6	26123939	26123939	G	T	-	33	8	25	Hybrid	chr6:g.26123710_26123712/c.193_195/p.65S	Direct
ENST00000314332	66	528.9	HIST1H2BC	p.F66C	24	0.196407	5.803	1	6	26123936	26123936	A	C	-	33	8	25	Hybrid	NA	Proximal
ENST00000216181	1915	630	MYH9	p.S1915	5	0.174444	4.173	1	ENST00000216181	36284113	36284115	-	ptm	-	5	2	3	Hybrid	chr22:g.36284113_36284115/c.5743_5745/p.1915S	Proximal
ENST00000216181	1916	630	MYH9	p.S1916	5	2.06031	0	1	ENST00000216181	36284110	36284112	-	ptm		5	2	3	Hybrid	chr22:g.36284110_36284112/c.5746_5748/p.1916S	Direct
ENST00000216181	1916	630	MYH9	p.S1916F	5	2.06031	0	2	22	36680157	36680157	G	A	-	5	2	3	Hybrid	chr22:g.36284110_36284112/c.5746_5748/p.1916S	Direct
ENST00000216181	1912	630	MYH9	p.R1912H	7	0.0186307	8.828	1	22	36680169	36680169	C	T	-	5	2	3	Hybrid	NA	Clustered
ENST00000354332	64	630	S100A4	p.S64	8	0.0167256	8.601	1	ENST00000354332	153543873	153543875	-	ptm	-	5	2	3	Hybrid	chr1:g.153543873_153543875/c.190_192/p.64S	Clustered
ENST00000380299	50	642	HBD	p.S50	3	0.0851063	6.47	1	ENST00000380299	5234156	5234158	-	ptm	-	6	5	1	Hybrid	chr11:g.5234156_5234158/c.148_150/p.50S	Proximal
ENST00000380299	38	642	HBD	p.W38C	7	0.0584819	9.6855	1	11	5255422	5255422	C	A	-	6	5	1	Hybrid	NA	Clustered
ENST00000380299	48	642	HBD	p.D48N	5	4.01817	0	4	11	5255394	5255394	C	T		6	5	1	Hybrid	NA	Proximal
ENST00000380299	48	642	HBD	p.D48Y	5	4.01817	0	1	11	5255394	5255394	C	A		6	5	1	Hybrid	NA	Proximal
ENST00000380299	52	642	HBD	p.P52S	3	0.033694	9.951	1	11	5255382	5255382	G	A	-	6	5	1	Hybrid	NA	Proximal
ENST00000380299	45	642	HBD	p.S45F	3	0.0313166	7.7775	1	11	5255402	5255402	G	A	-	6	5	1	Hybrid	chr11:g.5234171_5234173/c.133_135/p.45S	Clustered
ENST00000335295	146	642.2	HBB	p.Y146	17	0.081805	7.7615	1	ENST00000335295	5225604	5225606	-	ptm	-	7	5	2	Hybrid	chr11:g.5225604_5225606/c.436_438/p.146Y	Proximal
ENST00000335295	90	642.2	HBB	p.S90	10	1.04961	6.702	1	ENST00000335295	5226622	5226624	-	ptm	-	7	5	2	Hybrid	chr11:g.5226622_5226624/c.268_270/p.90S	Direct
ENST00000335295	144	642.2	HBB	p.H144R	7	2.02591	0	1	11	5246841	5246841	T	C		7	5	2	Hybrid	NA	Proximal
ENST00000335295	144	642.2	HBB	p.H144Y	7	2.02591	0	1	11	5246842	5246842	G	A	-	7	5	2	Hybrid	NA	Proximal
ENST00000335295	144	642.2	HBB	p.H144Q	7	2.02591	0	1	11	5246840	5246840	G	T	-	7	5	2	Hybrid	NA	Proximal
ENST00000335295	90	642.2	HBB	p.S90G	10	1.04961	6.702	1	11	5247854	5247854	T	C	-	7	5	2	Hybrid	chr11:g.5226622_5226624/c.268_270/p.90S	Direct
ENST00000335295	101	642.2	HBB	p.P101L	21	0.0402215	9.198	1	11	5247820	5247820	G	A	-	7	5	2	Hybrid	NA	Clustered
ENST00000380259	143	642.3	HBG2	p.S143	17	0.184523	9.6215	1	ENST00000336906	5253292	5253294	-	ptm	-	12	10	2	Hybrid	chr11:g.5253292_5253294/c.427_429/p.143S	Proximal
ENST00000380259	144	642.3	HBG2	p.S144	15	0.119997	7.3095	1	ENST00000336906	5253289	5253291	-	ptm	-	12	10	2	Hybrid	chr11:g.5253289_5253291/c.430_432/p.144S	Direct
ENST00000380259	87	642.3	HBG2	p.A87V	12	1.27964	0	1	11	5275577	5275577	G	A	-	12	10	2	Hybrid	NA	Clustered
ENST00000380259	87	642.3	HBG2	p.A87T	12	1.27964	0	1	11	5275578	5275578	C	T		12	10	2	Hybrid	NA	Clustered
ENST00000380259	90	642.3	HBG2	p.S90N	18	1.25237	5.0865	1	11	5275568	5275568	C	T	-	12	10	2	Hybrid	NA	Clustered
ENST00000380259	90	642.3	HBG2	p.S90I	18	1.25237	5.0865	1	11	5275568	5275568	C	A	-	12	10	2	Hybrid	NA	Clustered
ENST00000380259	88	642.3	HBG2	p.Q88K	7	1.23854	3.8325	1	11	5275575	5275575	G	T	-	12	10	2	Hybrid	NA	Clustered
ENST00000380259	88	642.3	HBG2	p.Q88R	7	1.23854	3.8325	1	11	5275574	5275574	T	C	-	12	10	2	Hybrid	NA	Clustered
ENST00000380259	91	642.3	HBG2	p.E91K	9	1.2178	5.7625	2	11	5275566	5275566	C	T	-	12	10	2	Hybrid	NA	Clustered
ENST00000380259	83	642.3	HBG2	p.K83N	11	0.0822943	6.5915	1	11	5275588	5275588	C	A	-	12	10	2	Hybrid	NA	Clustered
ENST00000380259	144	642.3	HBG2	p.S144F	15	0.119984	7.3095	1	11	5274520	5274520	G	A	-	12	10	2	Hybrid	NA	Direct
ENST00000380259	81	642.3	HBG2	p.D81N	6	0.0338998	9.748	1	11	5275596	5275596	C	T	-	12	10	2	Hybrid	NA	Clustered
ENST00000251595	138	642.4	HBA2	p.T138	19	1.26095	0	1	ENST00000251595	173583	173585	-	ptm		19	5	14	Hybrid	chr16:g.173583_173585/c.412_414/p.138T	Direct
ENST00000251595	139	642.4	HBA2	p.S139	24	0.227887	4.318	1	ENST00000251595	173586	173588	-	ptm	-	19	5	14	Hybrid	chr16:g.173586_173588/c.415_417/p.139S	Proximal
ENST00000251595	138	642.4	HBA2	p.T138I	19	1.26095	0	1	16	223583	223583	C	T	-	19	5	14	Hybrid	chr16:g.173583_173585/c.412_414/p.138T	Direct
ENST00000251595	134	642.4	HBA1	p.S134	19	0.2311	6.154	1	ENST00000251595	173571	173573	-	ptm	-	19	5	14	Hybrid	chr16:g.173571_173573/c.400_402/p.134S	Clustered
ENST00000320868	134	642.4	HBA1	p.S134	19	0.2311	6.154	1	ENST00000320868	177382	177384	-	ptm	-	19	5	14	Hybrid	chr16:g.177382_177384/c.400_402/p.134S	Clustered
ENST00000320868	139	642.4	HBA2	p.S139	24	0.227887	4.318	1	ENST00000320868	177397	177399	-	ptm	-	19	5	14	Hybrid	chr16:g.177397_177399/c.415_417/p.139S	Clustered
ENST00000251595	135	642.4	HBA2	p.T135	18	0.208297	5.105	1	ENST00000251595	173574	173576	-	ptm	-	19	5	14	Hybrid	chr16:g.173574_173576/c.403_405/p.135T	Clustered
ENST00000320868	135	642.4	HBA2	p.T135	18	0.208297	5.105	1	ENST00000320868	177385	177387	-	ptm	-	19	5	14	Hybrid	chr16:g.177385_177387/c.403_405/p.135T	Clustered
ENST00000320868	138	642.4	HBA2	p.T138	18	0.206349	8.636	1	ENST00000320868	177394	177396	-	ptm	-	19	5	14	Hybrid	chr16:g.177394_177396/c.412_414/p.138T	Clustered
ENST00000320868	141	642.4	HBA2	p.Y141	27	0.202142	6.074	1	ENST00000320868	177403	177405	-	ptm	-	19	5	14	Hybrid	chr16:g.177403_177405/c.421_423/p.141Y	Clustered
ENST00000251595	141	642.4	HBA1	p.Y141	27	0.202142	6.074	1	ENST00000251595	173592	173594	-	ptm	-	19	5	14	Hybrid	chr16:g.173592_173594/c.421_423/p.141Y	Clustered
ENST00000251595	93	642.4	HBA2	p.R93W	28	0.146221	8.693	1	16	223305	223305	C	T	-	19	5	14	Hybrid	NA	Clustered
ENST00000251595	85	642.4	HBA1	p.S85	15	0.109946	7.5325	1	ENST00000251595	173282	173284	-	ptm	-	19	5	14	Hybrid	chr16:g.173282_173284/c.253_255/p.85S	Clustered
ENST00000320868	85	642.4	HBA1	p.S85	15	0.109946	7.5325	1	ENST00000320868	177086	177088	-	ptm	-	19	5	14	Hybrid	chr16:g.177086_177088/c.253_255/p.85S	Clustered
ENST00000335295	37	642.4	HBB	p.P37A	19	0.110326	8.89122	1	11	5248013	5248013	G	C	-	19	5	14	Hybrid	NA	Proximal
ENST00000335295	41	642.4	HBB	p.R41S	22	0.171018	5.608	1	11	5247999	5247999	C	A	-	19	5	14	Hybrid	NA	Proximal
ENST00000251595	132	642.4	HBA2	p.S132	17	0.103577	9.94	1	ENST00000251595	173565	173567	-	ptm	-	19	5	14	Hybrid	chr16:g.173565_173567/c.394_396/p.132S	Clustered
ENST00000320868	132	642.4	HBA2	p.S132	17	0.103577	9.94	1	ENST00000320868	177376	177378	-	ptm	-	19	5	14	Hybrid	chr16:g.177376_177378/c.394_396/p.132S	Clustered
ENST00000380299	37	642.4	HBD	p.P37H	8	0.0574539	9.716	1	11	5255426	5255426	G	T	-	19	5	14	Hybrid	NA	Clustered
ENST00000380259	51	642.5	HBG2	p.S51	7	0.127848	4.539	1	ENST00000336906	5254454	5254456	-	ptm	-	7	5	2	Hybrid	chr11:g.5254454_5254456/c.151_153/p.51S	Direct
ENST00000380259	53	642.5	HBG2	p.S53	6	0.207952	3.7	1	ENST00000336906	5254448	5254450	-	ptm	-	7	5	2	Hybrid	chr11:g.5254448_5254450/c.157_159/p.53S	Proximal
ENST00000380259	56	642.5	HBG2	p.M56I	7	0.0559541	6.233	1	11	5275669	5275669	C	A	-	7	5	2	Hybrid	NA	Clustered
ENST00000380259	51	642.5	HBG2	p.S51F	7	0.0958537	4.539	1	11	5275685	5275685	G	A	-	7	5	2	Hybrid	NA	Direct
ENST00000380259	54	642.5	HBG2	p.A54V	7	1.17803	0	1	11	5275676	5275676	G	A		7	5	2	Hybrid	NA	Proximal
ENST00000380259	54	642.5	HBG2	p.A54T	7	1.17803	0	1	11	5275677	5275677	C	T	-	7	5	2	Hybrid	NA	Proximal
ENST00000380259	61	642.5	HBG2	p.V61A	5	0.0290781	9.216	1	11	5275655	5275655	A	G	-	7	5	2	Hybrid	NA	Clustered
ENST00000380259	140	642.6	HBG2	p.S140	11	0.0340134	8.925	1	ENST00000336906	5253301	5253303	-	ptm	-	10	7	3	Hybrid	chr11:g.5253301_5253303/c.418_420/p.140S	Direct
ENST00000380259	101	642.6	HBG2	p.P101L	14	1.16333	0	1	11	5275535	5275535	G	A		10	7	3	Hybrid	NA	Clustered
ENST00000380259	101	642.6	HBG2	p.P101S	14	1.16333	0	1	11	5275536	5275536	G	A	-	10	7	3	Hybrid	NA	Clustered
ENST00000320868	39	642.6	HBA2	p.T39	22	0.27156	8.846	1	ENST00000320868	176948	176950	-	ptm	-	10	7	3	Hybrid	chr16:g.176948_176950/c.115_117/p.39T	Clustered
ENST00000251595	39	642.6	HBA2	p.T39	22	0.27156	8.846	1	ENST00000251595	173144	173146	-	ptm	-	10	7	3	Hybrid	chr16:g.173144_173146/c.115_117/p.39T	Clustered
ENST00000380259	100	642.6	HBG2	p.D100Y	13	0.250336	3.5725	1	11	5275539	5275539	C	A	-	10	7	3	Hybrid	NA	Clustered
ENST00000380259	94	642.6	HBG2	p.C94F	15	0.144829	8.768	1	11	5275556	5275556	C	A	-	10	7	3	Hybrid	NA	Clustered
ENST00000380259	104	642.6	HBG2	p.F104L	13	0.106145	5.008	1	11	5275527	5275527	A	G	-	10	7	3	Hybrid	NA	Clustered
ENST00000380259	140	642.6	HBG2	p.S140T	11	0.0336091	8.925	1	11	5274532	5274532	C	G	-	10	7	3	Hybrid	NA	Direct
ENST00000380259	99	642.6	HBG2	p.V99M	14	0.143647	6.1735	1	11	5275542	5275542	C	T	-	10	7	3	Hybrid	NA	Proximal
ENST00000380259	98	642.7	HBG2	p.H98L	13	1.14187	0	1	11	5275544	5275544	T	A		8	2	6	Hybrid	NA	Clustered
ENST00000380259	98	642.7	HBG2	p.H98Y	13	1.14187	0	1	11	5275545	5275545	G	A	-	8	2	6	Hybrid	NA	Clustered
ENST00000251595	42	642.7	HBA1	p.T42	16	0.19606	6.134	1	ENST00000251595	173153	173155	-	ptm	-	8	2	6	Hybrid	chr16:g.173153_173155/c.124_126/p.42T	Clustered
ENST00000320868	42	642.7	HBA1	p.T42	16	0.19606	6.134	1	ENST00000320868	176957	176959	-	ptm	-	8	2	6	Hybrid	chr16:g.176957_176959/c.124_126/p.42T	Clustered
ENST00000320868	40	642.7	HBA2	p.T40	15	0.17542	8.529	1	ENST00000320868	176951	176953	-	ptm	-	8	2	6	Hybrid	chr16:g.176951_176953/c.118_120/p.40T	Clustered
ENST00000251595	40	642.7	HBA1	p.T40	15	0.17542	8.529	1	ENST00000251595	173147	173149	-	ptm	-	8	2	6	Hybrid	chr16:g.173147_173149/c.118_120/p.40T	Clustered
ENST00000251595	43	642.7	HBA2	p.Y43	16	0.129884	9.487	1	ENST00000251595	173156	173158	-	ptm	-	8	2	6	Hybrid	chr16:g.173156_173158/c.127_129/p.43Y	Clustered
ENST00000320868	43	642.7	HBA2	p.Y43	16	0.129884	9.487	1	ENST00000320868	176960	176962	-	ptm	-	8	2	6	Hybrid	chr16:g.176960_176962/c.127_129/p.43Y	Clustered
ENST00000251595	125	642.8	HBA2	p.S125	15	1.09562	8.201	1	ENST00000251595	173544	173546	-	ptm	-	12	7	5	Hybrid	chr16:g.173544_173546/c.373_375/p.125S	Direct
ENST00000335295	131	642.8	HBB	p.Y131	10	1.02263	7.289	1	ENST00000335295	5225649	5225651	-	ptm	-	12	7	5	Hybrid	chr11:g.5225649_5225651/c.391_393/p.131Y	Direct
ENST00000335295	36	642.8	HBB	p.Y36	9	0.195696	3.638	1	ENST00000335295	5226784	5226786	-	ptm	-	12	7	5	Hybrid	chr11:g.5226784_5226786/c.106_108/p.36Y	Proximal
ENST00000335295	39	642.8	HBB	p.T39	13	0.0728902	8.868	1	ENST00000335295	5226775	5226777	-	ptm	-	12	7	5	Hybrid	chr11:g.5226775_5226777/c.115_117/p.39T	Proximal
ENST00000335295	35	642.8	HBB	p.V35F	15	1.12376	0	1	11	5248019	5248019	C	A		12	7	5	Hybrid	NA	Clustered
ENST00000335295	35	642.8	HBB	p.V35L	15	1.12376	0	1	11	5248019	5248019	C	G		12	7	5	Hybrid	NA	Clustered
ENST00000251595	123	642.8	HBA2	p.H123Y	19	0.106793	8.183	1	16	223537	223537	C	T	-	12	7	5	Hybrid	NA	Proximal
ENST00000251595	125	642.8	HBA2	p.S125F	15	1.09562	8.201	1	16	223544	223544	C	T	-	12	7	5	Hybrid	chr16:g.173544_173546/c.373_375/p.125S	Direct
ENST00000251595	126	642.8	HBA2	p.L126M	13	0.166056	9.987	1	16	223546	223546	C	A	-	12	7	5	Hybrid	NA	Proximal
ENST00000335295	131	642.8	HBB	p.Y131C	10	1.02263	7.289	1	11	5246880	5246880	T	C	-	12	7	5	Hybrid	chr11:g.5225649_5225651/c.391_393/p.131Y	Direct
ENST00000320868	125	642.8	HBA2	p.S125	13	0.0908438	8.201	1	ENST00000320868	177355	177357	-	ptm	-	12	7	5	Hybrid	chr16:g.177355_177357/c.373_375/p.125S	Clustered
ENST00000335295	104	642.8	HBB	p.F104S	10	0.0135746	9.956	1	11	5247811	5247811	A	G	-	12	7	5	Hybrid	NA	Clustered
ENST00000356142	29	705	RAC1	p.P29T	13	17.038	0	1	7	6426892	6426892	C	A		15	11	4	Hybrid	NA	Clustered
ENST00000356142	29	705	RAC1	p.P29L	13	17.038	0	4	7	6426893	6426893	C	T	-	15	11	4	Hybrid	NA	Clustered
ENST00000356142	29	705	RAC1	p.P29S	13	17.038	0	13	7	6426892	6426892	C	T		15	11	4	Hybrid	NA	Clustered
ENST00000356142	180	705	RAC1	p.T180	6	0.181962	9.123	1	ENST00000348035	6402348	6402350	-	ptm	-	15	11	4	Hybrid	chr7:g.6402348_6402350/c.481_483/p.161T	Proximal
ENST00000356142	32	705	RAC1	p.Y32	13	0.141936	8.60291	1	ENST00000348035	6387270	6387272	-	ptm	-	15	11	4	Hybrid	chr7:g.6387270_6387272/c.94_96/p.32Y	Proximal
ENST00000356142	18	705	RAC1	p.C18Y	10	1.1758	9.08	1	7	6426860	6426860	G	A	-	15	11	4	Hybrid	NA	Clustered
ENST00000356142	18	705	RAC1	p.C18F	10	1.1758	9.08	1	7	6426860	6426860	G	T	-	15	11	4	Hybrid	NA	Clustered
ENST00000356142	15	705	RAC1	p.G15S	10	0.1699	9.72475	1	7	6426850	6426850	G	A	-	15	11	4	Hybrid	NA	Clustered
ENST00000256935	1391	705	DOCK2	p.T1391	7	0.160745	9.017	1	ENST00000256935	170050355	170050357	-	ptm	-	15	11	4	Hybrid	chr5:g.170050355_170050357/c.4171_4173/p.1391T	Clustered
ENST00000356142	31	705	RAC1	p.E31D	12	0.131508	8.062	1	7	6426900	6426900	A	T	-	15	11	4	Hybrid	NA	Clustered
ENST00000256935	1390	705	DOCK2	p.T1390	7	0.12639	9.012	1	ENST00000256935	170050352	170050354	-	ptm	-	15	11	4	Hybrid	chr5:g.170050352_170050354/c.4168_4170/p.1390T	Clustered
ENST00000356142	178	705	RAC1	p.A178V	10	6.10489	8.787	7	7	6441974	6441974	C	T	-	15	11	4	Hybrid	NA	Proximal
ENST00000356142	182	705	RAC1	p.R182Q	6	0.0492052	9.936	1	7	6441986	6441986	G	A	-	15	11	4	Hybrid	NA	Proximal
ENST00000356142	33	705	RAC1	p.I33F	10	0.112507	8.531	1	7	6426904	6426904	A	T	-	15	11	4	Hybrid	NA	Proximal
ENST00000356142	26	705	RAC1	p.N26D	8	0.0403194	9.654	1	7	6426883	6426883	A	G	-	15	11	4	Hybrid	NA	Clustered
ENST00000418115	19	705.1	RHOA	p.T19	21	0.327563	8.739	1	ENST00000418115	49375533	49375535	-	ptm	-	32	28	4	Hybrid	chr3:g.49375533_49375535/c.55_57/p.19T	Proximal
ENST00000418115	26	705.1	RHOA	p.S26	17	2.19535	9.923	1	ENST00000418115	49375512	49375514	-	ptm	-	32	28	4	Hybrid	chr3:g.49375512_49375514/c.76_78/p.26S	Direct
ENST00000418115	42	705.1	RHOA	p.Y42	17	5.26395	6.62	1	ENST00000418115	49375464	49375466	-	ptm	-	32	28	4	Hybrid	chr3:g.49375464_49375466/c.124_126/p.42Y	Direct
ENST00000418115	59	705.1	RHOA	p.D59Y	27	2.28207	7.398	1	3	49405963	49405963	C	A	-	32	28	4	Hybrid	NA	Clustered
ENST00000418115	59	705.1	RHOA	p.D59N	27	2.28207	7.398	1	3	49405963	49405963	C	T	-	32	28	4	Hybrid	NA	Clustered
ENST00000418115	59	705.1	RHOA	p.D59G	27	2.28207	7.398	1	3	49405962	49405962	T	C	-	32	28	4	Hybrid	NA	Clustered
ENST00000418115	22	705.1	RHOA	p.L22P	23	2.24275	9.895	1	3	49412958	49412958	A	G	-	32	28	4	Hybrid	NA	Clustered
ENST00000418115	22	705.1	RHOA	p.L22R	23	2.24275	9.895	2	3	49412958	49412958	A	C	-	32	28	4	Hybrid	NA	Clustered
ENST00000418115	57	705.1	RHOA	p.L57V	15	1.25049	9.479	2	3	49405969	49405969	A	C	-	32	28	4	Hybrid	NA	Clustered
ENST00000418115	61	705.1	RHOA	p.A61D	23	0.476326	9.766	1	3	49405956	49405956	G	T	-	32	28	4	Hybrid	NA	Clustered
ENST00000418115	63	705.1	RHOA	p.Q63K	24	0.384555	9.729	1	3	49405951	49405951	G	T	-	32	28	4	Hybrid	NA	Clustered
ENST00000418115	60	705.1	RHOA	p.T60K	22	0.376982	8.098	1	3	49405959	49405959	G	T	-	32	28	4	Hybrid	NA	Clustered
ENST00000418115	39	705.1	RHOA	p.F39C	29	0.340458	5.821	1	3	49412907	49412907	A	C	-	32	28	4	Hybrid	NA	Clustered
ENST00000418115	23	705.1	RHOA	p.I23L	24	0.300791	9.20467	1	3	49412956	49412956	T	A	-	32	28	4	Hybrid	NA	Clustered
ENST00000418115	41	705.1	RHOA	p.N41K	20	0.155655	8.934	1	3	49412900	49412900	G	C	-	32	28	4	Hybrid	NA	Clustered
ENST00000368194	1074	705.1	ARHGEF11	p.R1074C	7	0.145424	5.956	1	1	156913742	156913742	G	A	-	32	28	4	Hybrid	NA	Clustered
ENST00000333972	217	705.1	ARHGEF25	p.D217N	5	0.0596255	8.055	1	12	58007523	58007523	G	A	-	32	28	4	Hybrid	NA	Clustered
ENST00000265748	732	705.1	ANLN	p.T732I	12	0.0581113	9.214	1	7	36461497	36461497	C	T	-	32	28	4	Hybrid	NA	Clustered
ENST00000361243	2013	705.1	AKAP13	p.H2013R	5	0.0275629	9.09	1	15	86262331	86262331	A	G	-	32	28	4	Hybrid	NA	Clustered
ENST00000269321	51	705.1	ARHGDIA	p.Y51	7	0.0246512	9.234	1	ENST00000269321	81869778	81869780	-	ptm	-	32	28	4	Hybrid	chr17:g.81869778_81869780/c.151_153/p.51Y	Clustered
ENST00000418115	26	705.1	RHOA	p.S26R	17	2.19535	9.923	1	3	49412945	49412945	G	C	-	32	28	4	Hybrid	chr3:g.49375512_49375514/c.76_78/p.26S	Direct
ENST00000418115	26	705.1	RHOA	p.S26I	17	2.19535	9.923	1	3	49412946	49412946	C	A	-	32	28	4	Hybrid	chr3:g.49375512_49375514/c.76_78/p.26S	Direct
ENST00000418115	37	705.1	RHOA	p.T37I	26	1.21366	6.501	1	3	49412913	49412913	G	A	-	32	28	4	Hybrid	NA	Proximal
ENST00000418115	37	705.1	RHOA	p.T37S	26	1.21366	6.501	1	3	49412914	49412914	T	A	-	32	28	4	Hybrid	NA	Proximal
ENST00000418115	40	705.1	RHOA	p.E40D	28	6.17385	0	1	3	49412903	49412903	C	G	-	32	28	4	Hybrid	NA	Proximal
ENST00000418115	40	705.1	RHOA	p.E40K	28	6.17385	0	1	3	49412905	49412905	C	T		32	28	4	Hybrid	NA	Proximal
ENST00000418115	40	705.1	RHOA	p.E40Q	28	6.17385	0	5	3	49412905	49412905	C	G		32	28	4	Hybrid	NA	Proximal
ENST00000418115	42	705.1	RHOA	p.Y42S	17	5.26395	6.62	2	3	49412898	49412898	T	G	-	32	28	4	Hybrid	chr3:g.49375464_49375466/c.124_126/p.42Y	Direct
ENST00000418115	42	705.1	RHOA	p.Y42C	17	5.26395	6.62	3	3	49412898	49412898	T	C	-	32	28	4	Hybrid	chr3:g.49375464_49375466/c.124_126/p.42Y	Direct
ENST00000418115	73	705.1	RHOA	p.S73F	16	1.06184	8.236	1	3	49405920	49405920	G	A	-	32	28	4	Hybrid	NA	Proximal
ENST00000418115	73	705.1	RHOA	p.S73P	16	1.06184	8.236	1	3	49405921	49405921	A	G	-	32	28	4	Hybrid	NA	Proximal
ENST00000355029	192	705.1	NET1	p.D192Y	3	0.00715192	9.97	1	10	5494863	5494863	G	T	-	32	28	4	Hybrid	NA	Clustered
ENST00000602142	541	705.14	VAV1	p.Y541	5	0.0788678	6.0245	1	ENST00000602142	6833538	6833540	-	ptm	-	7	6	1	Hybrid	chr19:g.6833538_6833540/c.1621_1623/p.541Y	Proximal
ENST00000602142	524	705.14	VAV1	p.E524Q	5	1.00689	9.0855	1	19	6833256	6833256	G	C	-	7	6	1	Hybrid	NA	Clustered
ENST00000602142	524	705.14	VAV1	p.E524V	5	1.00689	9.0855	1	19	6833257	6833257	A	T	-	7	6	1	Hybrid	NA	Clustered
ENST00000602142	540	705.14	VAV1	p.F540V	7	0.0744532	6.4445	1	19	6833546	6833546	T	G	-	7	6	1	Hybrid	NA	Clustered
ENST00000602142	373	705.14	VAV1	p.V373F	7	0.0672091	9.968	1	19	6828657	6828657	G	T	-	7	6	1	Hybrid	NA	Clustered
ENST00000602142	372	705.14	VAV1	p.E372K	7	0.0436057	9.003	1	19	6828654	6828654	G	A	-	7	6	1	Hybrid	NA	Clustered
ENST00000602142	542	705.14	VAV1	p.Q542E	7	1.03352	0	2	19	6833552	6833552	C	G		7	6	1	Hybrid	NA	Proximal
ENST00000311956	284	705.4	ARHGAP1	p.S284	10	0.0684804	7.2285	1	ENST00000311956	46680251	46680253	-	ptm	-	12	10	2	Hybrid	chr11:g.46680251_46680253/c.850_852/p.284S	Proximal
ENST00000418115	62	705.4	RHOA	p.G62E	20	3.21533	0	3	3	49405953	49405953	C	T	-	12	10	2	Hybrid	NA	Clustered
ENST00000418115	62	705.4	RHOA	p.G62R	20	3.21533	0	1	3	49405954	49405954	C	T		12	10	2	Hybrid	NA	Clustered
ENST00000418115	66	705.4	RHOA	p.Y66	24	1.13368	7.093	1	ENST00000418115	49368507	49368509	-	ptm	-	12	10	2	Hybrid	chr3:g.49368507_49368509/c.196_198/p.66Y	Direct
ENST00000418115	69	705.4	RHOA	p.L69M	18	0.0886629	9.284	1	3	49405933	49405933	G	T	-	12	10	2	Hybrid	NA	Clustered
ENST00000418115	70	705.4	RHOA	p.R70S	19	0.0831091	8.23	1	3	49405928	49405928	C	G	-	12	10	2	Hybrid	NA	Clustered
ENST00000333972	338	705.4	ARHGEF25	p.Q338K	12	0.0787494	6.215	1	12	58008550	58008550	C	A	-	12	10	2	Hybrid	NA	Clustered
ENST00000361243	2159	705.4	AKAP13	p.V2159I	6	0.0664067	7.235	1	15	86265545	86265545	G	A	-	12	10	2	Hybrid	NA	Clustered
ENST00000311956	283	705.4	ARHGAP1	p.R283T	11	0.0375978	9.911	1	11	46701805	46701805	C	G	-	12	10	2	Hybrid	NA	Clustered
ENST00000418115	64	705.4	RHOA	p.E64Q	16	0.107201	6.421	1	3	49405948	49405948	C	G	-	12	10	2	Hybrid	NA	Proximal
ENST00000418115	66	705.4	RHOA	p.Y66N	24	1.13368	7.093	1	3	49405942	49405942	A	T	-	12	10	2	Hybrid	chr3:g.49368507_49368509/c.196_198/p.66Y	Direct
ENST00000595618	1736	705.4	MYO9B	p.K1736R	7	0.0143927	9.406	1	19	17316911	17316911	A	G	-	12	10	2	Hybrid	NA	Clustered
ENST00000418115	34	705.5	RHOA	p.Y34	19	2.09106	0	1	ENST00000418115	49375488	49375490	-	ptm		10	6	4	Hybrid	chr3:g.49375488_49375490/c.100_102/p.34Y	Direct
ENST00000286494	163	705.5	ARHGEF25	p.Y163	4	0.104678	4.868	1	ENST00000286494	57613695	57613697	-	ptm	-	10	6	4	Hybrid	chr12:g.57613695_57613697/c.487_489/p.163Y	Clustered
ENST00000368194	777	705.5	ARHGEF11	p.E777K	4	0.088925	5.10575	1	1	156917573	156917573	C	T	-	10	6	4	Hybrid	NA	Clustered
ENST00000418115	17	705.5	RHOA	p.G17A	14	1.08453	9.254	1	3	49412973	49412973	C	G	-	10	6	4	Hybrid	NA	Proximal
ENST00000418115	17	705.5	RHOA	p.G17E	14	1.08453	9.254	1	3	49412973	49412973	C	T	-	10	6	4	Hybrid	NA	Proximal
ENST00000418115	20	705.5	RHOA	p.C20G	21	0.231505	9.937	1	3	49412965	49412965	A	C	-	10	6	4	Hybrid	NA	Proximal
ENST00000418115	34	705.5	RHOA	p.Y34C	19	2.09106	0	2	3	49412922	49412922	T	C	-	10	6	4	Hybrid	chr3:g.49375488_49375490/c.100_102/p.34Y	Direct
ENST00000355029	180	705.5	NET1	p.Y180	5	0.0235908	9.881	1	ENST00000355029	5452864	5452866	-	ptm	-	10	6	4	Hybrid	chr10:g.5452864_5452866/c.538_540/p.180Y	Clustered
ENST00000394518	1977	705.5	AKAP13	p.S1977	3	0.00500417	9.27	1	ENST00000394518	85718087	85718089	-	ptm	-	10	6	4	Hybrid	chr15:g.85718087_85718089/c.5929_5931/p.1977S	Clustered
ENST00000399799	996	705.5	ROCK1	p.R996Q	3	0.00467245	9.369	1	18	18548749	18548749	C	T	-	10	6	4	Hybrid	NA	Clustered
ENST00000356142	68	705.6	RAC1	p.R68H	9	2.07647	0	2	7	6431650	6431650	G	A	-	10	8	2	Hybrid	NA	Clustered
ENST00000356142	68	705.6	RAC1	p.R68S	9	2.07647	0	1	7	6431649	6431649	C	A		10	8	2	Hybrid	NA	Clustered
ENST00000356142	69	705.6	RAC1	p.P69S	7	1.10265	5.249	2	7	6431652	6431652	C	T	-	10	8	2	Hybrid	NA	Clustered
ENST00000356142	63	705.6	RAC1	p.D63H	10	1.06229	9.603	1	7	6431634	6431634	G	C	-	10	8	2	Hybrid	NA	Clustered
ENST00000356142	63	705.6	RAC1	p.D63N	10	1.06229	9.603	1	7	6431634	6431634	G	A	-	10	8	2	Hybrid	NA	Clustered
ENST00000348035	64	705.6	RAC1	p.Y64	17	0.213923	7.118	1	ENST00000348035	6392006	6392008	-	ptm	-	10	8	2	Hybrid	chr7:g.6392006_6392008/c.190_192/p.64Y	Clustered
ENST00000371941	238	705.6	PREX1	p.N238S	13	0.19171	9.113	1	20	47324868	47324868	T	C	-	10	8	2	Hybrid	NA	Clustered
ENST00000356142	61	705.6	RAC1	p.Q61R	13	0.0769992	8.558	1	7	6431629	6431629	A	G	-	10	8	2	Hybrid	NA	Clustered
ENST00000348035	71	705.6	RAC1	p.S71	9	0.0709704	7.176	1	ENST00000348035	6392027	6392029	-	ptm	-	10	8	2	Hybrid	chr7:g.6392027_6392029/c.211_213/p.71S	Clustered
ENST00000344204	1406	705.6	TRIO	p.D1406N	7	0.0505122	8.88	1	5	14391097	14391097	G	A	-	10	8	2	Hybrid	NA	Clustered
ENST00000418115	160	705.7	RHOA	p.S160	7	0.176897	3.73526	1	ENST00000418115	49360311	49360313	-	ptm	-	7	6	1	Hybrid	chr3:g.49360311_49360313/c.478_480/p.160S	Proximal
ENST00000418115	164	705.7	RHOA	p.K164N	8	0.0657428	5.74167	1	3	49397732	49397732	T	A	-	7	6	1	Hybrid	NA	Clustered
ENST00000418115	118	705.7	RHOA	p.K118N	7	0.0420459	7.741	1	3	49399983	49399983	C	G	-	7	6	1	Hybrid	NA	Clustered
ENST00000418115	161	705.7	RHOA	p.A161T	11	1.13178	0	1	3	49397743	49397743	C	T	-	7	6	1	Hybrid	NA	Proximal
ENST00000418115	161	705.7	RHOA	p.A161V	11	1.13178	0	1	3	49397742	49397742	G	A		7	6	1	Hybrid	NA	Proximal
ENST00000418115	28	705.7	RHOA	p.D28Y	13	1.05489	9.968	1	3	49412941	49412941	C	A	-	7	6	1	Hybrid	NA	Proximal
ENST00000418115	28	705.7	RHOA	p.D28N	13	1.05489	9.968	1	3	49412941	49412941	C	T	-	7	6	1	Hybrid	NA	Proximal
ENST00000554581	17	756	AKT1	p.E17K	7	45.0454	0	46	14	105246551	105246551	C	T		8	5	3	Hybrid	NA	Clustered
ENST00000554581	323	756	AKT1	p.D323Y	5	2.44155	6.77933	2	14	105239420	105239420	C	A	-	8	5	3	Hybrid	NA	Clustered
ENST00000554581	323	756	AKT1	p.D323N	5	2.44155	6.77933	1	14	105239420	105239420	C	T	-	8	5	3	Hybrid	NA	Clustered
ENST00000554581	15	756	AKT1	p.R15Q	6	0.424054	6.9075	1	14	105258937	105258937	C	T	-	8	5	3	Hybrid	NA	Clustered
ENST00000554581	87	756	AKT1	p.T87	6	0.207085	8.1065	1	ENST00000349310	104776685	104776687	-	ptm	-	8	5	3	Hybrid	chr14:g.104776685_104776687/c.259_261/p.87T	Clustered
ENST00000554581	311	756	AKT1	p.G311D	8	0.170146	9.575	1	14	105239613	105239613	C	T	-	8	5	3	Hybrid	NA	Clustered
ENST00000554581	308	756	AKT1	p.T308	3	0.159612	8.186	1	ENST00000349310	104773284	104773286	-	ptm	-	8	5	3	Hybrid	chr14:g.104773284_104773286/c.922_924/p.308T	Clustered
ENST00000554581	326	756	AKT1	p.Y326	6	0.0789918	9.959	1	ENST00000349310	104773072	104773074	-	ptm	-	8	5	3	Hybrid	chr14:g.104773072_104773074/c.976_978/p.326Y	Clustered
ENST00000392038	324	756.1	AKT2	p.D324G	5	2.04061	0	2	19	40742001	40742001	T	C		5	4	1	Hybrid	NA	Clustered
ENST00000392038	324	756.1	AKT2	p.D324H	5	2.04061	0	1	19	40742002	40742002	C	G	-	5	4	1	Hybrid	NA	Clustered
ENST00000392038	323	756.1	AKT2	p.E323K	5	0.117807	4.72427	1	19	40742005	40742005	C	T	-	5	4	1	Hybrid	NA	Clustered
ENST00000392038	327	756.1	AKT2	p.Y327	8	0.0417555	9.3806	1	ENST00000392038	40236084	40236086	-	ptm	-	5	4	1	Hybrid	chr19:g.40236084_40236086/c.979_981/p.327Y	Clustered
ENST00000392038	318	756.1	AKT2	p.A318V	10	0.0193771	9.6708	1	19	40742171	40742171	G	A	-	5	4	1	Hybrid	NA	Clustered
ENST00000295897	172	774.1	ALB	p.Y172	11	0.023758	9.65779	1	ENST00000295897	73409386	73409388	-	ptm	-	16	11	5	Hybrid	chr4:g.73409386_73409388/c.514_516/p.172Y	Proximal
ENST00000295897	174	774.1	ALB	p.Y174	16	2.118	0	1	ENST00000295897	73409392	73409394	-	ptm	-	16	11	5	Hybrid	chr4:g.73409392_73409394/c.520_522/p.174Y	Direct
ENST00000295897	216	774.1	ALB	p.S216	10	1.14459	7.837	1	ENST00000295897	73410342	73410344	-	ptm	-	16	11	5	Hybrid	chr4:g.73410342_73410344/c.646_648/p.216S	Direct
ENST00000295897	217	774.1	ALB	p.S217	8	1.13888	9.101	1	ENST00000295897	73410345	73410347	-	ptm	-	16	11	5	Hybrid	chr4:g.73410345_73410347/c.649_651/p.217S	Direct
ENST00000295897	174	774.1	ALB	p.Y174F	16	2.118	0	1	4	74275110	74275110	A	T		16	11	5	Hybrid	chr4:g.73409392_73409394/c.520_522/p.174Y	Direct
ENST00000295897	174	774.1	ALB	p.Y174H	16	2.118	0	1	4	74275109	74275109	T	C	-	16	11	5	Hybrid	chr4:g.73409392_73409394/c.520_522/p.174Y	Direct
ENST00000295897	175	774.1	ALB	p.A175S	13	0.230631	4.738	1	4	74275112	74275112	G	T	-	16	11	5	Hybrid	NA	Proximal
ENST00000295897	176	774.1	ALB	p.P176A	10	0.253771	4.545	1	4	74275115	74275115	C	G	-	16	11	5	Hybrid	NA	Proximal
ENST00000295897	216	774.1	ALB	p.S216L	10	1.14459	7.837	1	4	74276060	74276060	C	T	-	16	11	5	Hybrid	chr4:g.73410342_73410344/c.646_648/p.216S	Direct
ENST00000295897	217	774.1	ALB	p.S217F	8	1.13888	9.101	1	4	74276063	74276063	C	T	-	16	11	5	Hybrid	chr4:g.73410345_73410347/c.649_651/p.217S	Direct
ENST00000295897	268	774.1	ALB	p.E268V	10	2.07603	9.7755	1	4	74277802	74277802	A	T	-	16	11	5	Hybrid	NA	Proximal
ENST00000295897	268	774.1	ALB	p.E268K	10	2.07603	9.7755	2	4	74277801	74277801	G	A	-	16	11	5	Hybrid	NA	Proximal
ENST00000295897	266	774.1	ALB	p.H266R	14	0.0986493	6.367	1	4	74277796	74277796	A	G	-	16	11	5	Hybrid	NA	Clustered
ENST00000295897	277	774.1	ALB	p.C277W	12	0.0893225	7.541	1	4	74277830	74277830	T	G	-	16	11	5	Hybrid	NA	Clustered
ENST00000295897	179	774.1	ALB	p.L179F	7	0.0368173	9.354	1	4	74275124	74275124	C	T	-	16	11	5	Hybrid	NA	Clustered
ENST00000295897	311	774.1	ALB	p.S311	8	0.012444	9.995	1	ENST00000295897	73413507	73413509	-	ptm	-	16	11	5	Hybrid	chr4:g.73413507_73413509/c.931_933/p.311S	Clustered
ENST00000558401	77	774.16	B2M	p.S77	10	0.0759937	9.968	1	ENST00000558401	44715584	44715586	-	ptm	-	15	12	3	Hybrid	chr15:g.44715584_44715586/c.229_231/p.77S	Proximal
ENST00000558401	54	774.16	B2M	p.D54N	19	1.0417	0	1	15	45007713	45007713	G	A		15	12	3	Hybrid	NA	Clustered
ENST00000558401	54	774.16	B2M	p.D54V	19	1.0417	0	1	15	45007714	45007714	A	T	-	15	12	3	Hybrid	NA	Clustered
ENST00000558401	75	774.16	B2M	p.S75	16	0.110705	8.044	1	ENST00000558401	44715578	44715580	-	ptm	-	15	12	3	Hybrid	chr15:g.44715578_44715580/c.223_225/p.75S	Clustered
ENST00000558401	83	774.16	B2M	p.Y83F	15	0.109421	7.689	1	15	45007801	45007801	A	T	-	15	12	3	Hybrid	NA	Clustered
ENST00000221466	40	774.16	FCGRT	p.P40A	5	0.0902328	9.323	1	19	50017183	50017183	C	G	-	15	12	3	Hybrid	NA	Clustered
ENST00000221466	39	774.16	FCGRT	p.S39P	6	0.0766775	9.22	1	19	50017180	50017180	T	C	-	15	12	3	Hybrid	NA	Clustered
ENST00000558401	104	774.16	B2M	p.H104R	10	0.0584961	7.776	1	15	45007864	45007864	A	G	-	15	12	3	Hybrid	NA	Clustered
ENST00000368168	35	774.16	CD1B	p.S35C	7	0.043916	8.933	1	1	158300810	158300810	G	C	-	15	12	3	Hybrid	NA	Clustered
ENST00000368168	113	774.16	CD1B	p.E113Q	6	0.0411443	9.216	1	1	158299912	158299912	C	G	-	15	12	3	Hybrid	NA	Clustered
ENST00000558401	108	774.16	B2M	p.S108	12	0.0341937	9.78	1	ENST00000558401	44715677	44715679	-	ptm	-	15	12	3	Hybrid	chr15:g.44715677_44715679/c.322_324/p.108S	Clustered
ENST00000368171	43	774.16	CD1D	p.R43C	7	0.029294	9.439	1	1	158151310	158151310	C	T	-	15	12	3	Hybrid	NA	Clustered
ENST00000391728	53	774.16	KIR3DL1	p.H53D	4	0.0178719	9.553	1	19	55329856	55329856	C	G	-	15	12	3	Hybrid	NA	Clustered
ENST00000558401	79	774.16	B2M	p.D79Y	12	0.0595671	8.8945	1	15	45007788	45007788	G	T	-	15	12	3	Hybrid	NA	Proximal
ENST00000367580	34	774.16	MR1	p.V34I	4	0.00437141	9.613	1	1	181018220	181018220	G	A	-	15	12	3	Hybrid	NA	Clustered
ENST00000295897	561	774.4	ALB	p.P561S	9	2.02549	0	2	4	74285252	74285252	C	T		9	4	5	Hybrid	NA	Clustered
ENST00000295897	561	774.4	ALB	p.P561R	9	2.02549	0	1	4	74285253	74285253	C	G	-	9	4	5	Hybrid	NA	Clustered
ENST00000295897	603	774.4	ALB	p.S603	6	0.100555	7.934	1	ENST00000295897	73420275	73420277	-	ptm	-	9	4	5	Hybrid	chr4:g.73420275_73420277/c.1807_1809/p.603S	Clustered
ENST00000295897	436	774.4	ALB	p.T436	15	0.0725522	7.764	1	ENST00000295897	73417547	73417549	-	ptm	-	9	4	5	Hybrid	chr4:g.73417547_73417549/c.1306_1308/p.436T	Clustered
ENST00000295897	521	774.4	ALB	p.Y521	7	0.0507638	6.548	1	ENST00000295897	73418220	73418222	-	ptm	-	9	4	5	Hybrid	chr4:g.73418220_73418222/c.1561_1563/p.521Y	Clustered
ENST00000295897	433	774.4	ALB	p.V433F	10	0.0330069	9.665	1	4	74283255	74283255	G	T	-	9	4	5	Hybrid	NA	Clustered
ENST00000295897	564	774.4	ALB	p.T564	7	0.0294667	9.423	1	ENST00000295897	73419544	73419546	-	ptm	-	9	4	5	Hybrid	chr4:g.73419544_73419546/c.1690_1692/p.564T	Clustered
ENST00000295897	520	774.4	ALB	p.T520	5	0.0191037	9.825	1	ENST00000295897	73418217	73418219	-	ptm	-	9	4	5	Hybrid	chr4:g.73418217_73418219/c.1558_1560/p.520T	Clustered
ENST00000295897	517	774.4	ALB	p.V517L	10	0.0150727	9.213	1	4	74283925	74283925	G	C	-	9	4	5	Hybrid	NA	Clustered
ENST00000295897	103	774.9	ALB	p.T103	11	0.115003	7.121	1	ENST00000295897	73408630	73408632	-	ptm	-	8	5	3	Hybrid	chr4:g.73408630_73408632/c.307_309/p.103T	Proximal
ENST00000295897	104	774.9	ALB	p.L104V	9	0.158355	5.976	1	4	74274350	74274350	C	G	-	8	5	3	Hybrid	NA	Proximal
ENST00000295897	105	774.9	ALB	p.R105H	9	1.07184	0	1	4	74274354	74274354	G	A		8	5	3	Hybrid	NA	Proximal
ENST00000295897	105	774.9	ALB	p.R105L	9	1.07184	0	1	4	74274354	74274354	G	T		8	5	3	Hybrid	NA	Proximal
ENST00000295897	108	774.9	ALB	p.Y108	10	0.141841	7.60149	1	ENST00000295897	73408645	73408647	-	ptm	-	8	5	3	Hybrid	chr4:g.73408645_73408647/c.322_324/p.108Y	Clustered
ENST00000295897	112	774.9	ALB	p.A112V	8	0.0933502	5.173	1	4	74274375	74274375	C	T	-	8	5	3	Hybrid	NA	Clustered
ENST00000295897	100	774.9	ALB	p.T100	7	0.0450263	9.056	1	ENST00000295897	73408621	73408623	-	ptm	-	8	5	3	Hybrid	chr4:g.73408621_73408623/c.298_300/p.100T	Clustered
ENST00000295897	62	774.9	ALB	p.D62E	6	0.0195234	7.21	1	4	74272394	74272394	T	G	-	8	5	3	Hybrid	NA	Clustered
ENST00000297785	337	789	ALDH1A1	p.T337	5	0.0624488	5.818	1	ENST00000297785	72916944	72916946	-	ptm	-	7	4	3	Hybrid	chr9:g.72916944_72916946/c.1009_1011/p.337T	Proximal
ENST00000297785	333	789	ALDH1A1	p.G333E	7	0.0793037	5.662	1	9	75531873	75531873	C	T	-	7	4	3	Hybrid	NA	Proximal
ENST00000297785	335	789	ALDH1A1	p.P335L	7	2.04603	0	1	9	75531867	75531867	G	A	-	7	4	3	Hybrid	NA	Proximal
ENST00000297785	335	789	ALDH1A1	p.P335S	7	2.04603	0	2	9	75531868	75531868	G	A		7	4	3	Hybrid	NA	Proximal
ENST00000297785	109	789	ALDH1A1	p.M109I	4	0.0305294	7.706	1	9	75543923	75543923	C	G	-	7	4	3	Hybrid	NA	Clustered
ENST00000297785	105	789	ALDH1A1	p.T105	5	0.0221664	9.43	1	ENST00000297785	72929019	72929021	-	ptm	-	7	4	3	Hybrid	chr9:g.72929019_72929021/c.313_315/p.105T	Clustered
ENST00000297785	341	789	ALDH1A1	p.T341	5	0.0127535	8.853	1	ENST00000297785	72916932	72916934	-	ptm	-	7	4	3	Hybrid	chr9:g.72916932_72916934/c.1021_1023/p.341T	Clustered
ENST00000392027	177	919.1	ALPP	p.S177	11	1.15112	0	1	ENST00000392027	232379808	232379810	-	ptm		11	7	4	Hybrid	chr2:g.232379808_232379810/c.529_531/p.177S	Direct
ENST00000392027	182	919.1	ALPP	p.Y182	11	0.151228	9.15563	1	ENST00000392027	232379823	232379825	-	ptm	-	11	7	4	Hybrid	chr2:g.232379823_232379825/c.544_546/p.182Y	Proximal
ENST00000392027	114	919.1	ALPP	p.S114	9	0.0760271	5.69	1	ENST00000392027	232379543	232379545	-	ptm	-	11	7	4	Hybrid	chr2:g.232379543_232379545/c.340_342/p.114S	Clustered
ENST00000392027	173	919.1	ALPP	p.V173M	10	0.0601587	8.771	1	2	233244506	233244506	G	A	-	11	7	4	Hybrid	NA	Clustered
ENST00000392027	335	919.1	ALPP	p.G335D	9	0.0548219	8.22687	1	2	233245553	233245553	G	A	-	11	7	4	Hybrid	NA	Clustered
ENST00000392027	169	919.1	ALPP	p.T169I	9	0.0486956	8.21562	1	2	233244495	233244495	C	T	-	11	7	4	Hybrid	NA	Clustered
ENST00000392027	117	919.1	ALPP	p.T117	6	0.0409894	7.96037	1	ENST00000392027	232379552	232379554	-	ptm	-	11	7	4	Hybrid	chr2:g.232379552_232379554/c.349_351/p.117T	Clustered
ENST00000392027	177	919.1	ALPP	p.S177L	11	1.15112	0	1	2	233244519	233244519	C	T	-	11	7	4	Hybrid	chr2:g.232379808_232379810/c.529_531/p.177S	Direct
ENST00000392027	178	919.1	ALPP	p.P178L	11	0.288823	3.67112	1	2	233244522	233244522	C	T	-	11	7	4	Hybrid	NA	Proximal
ENST00000392027	179	919.1	ALPP	p.A179T	11	0.273466	5.482	1	2	233244524	233244524	G	A	-	11	7	4	Hybrid	NA	Proximal
ENST00000392027	180	919.1	ALPP	p.G180D	10	0.169925	5.996	1	2	233244528	233244528	G	A	-	11	7	4	Hybrid	NA	Proximal
ENST00000392027	434	920	ALPP	p.S434	8	0.106804	6.99825	1	ENST00000392027	232381358	232381360	-	ptm	-	7	2	5	Hybrid	chr2:g.232381358_232381360/c.1300_1302/p.434S	Proximal
ENST00000392027	436	920	ALPP	p.S436	9	0.164592	5.83737	1	ENST00000392027	232381364	232381366	-	ptm	-	7	2	5	Hybrid	chr2:g.232381364_232381366/c.1306_1308/p.436S	Proximal
ENST00000392027	438	920	ALPP	p.S438	7	1.05465	0	1	ENST00000392027	232381499	232381501	-	ptm		7	2	5	Hybrid	chr2:g.232381499_232381501/c.1312_1314/p.438S	Direct
ENST00000392027	432	920	ALPP	p.T432	9	0.112577	9.93262	1	ENST00000392027	232381352	232381354	-	ptm	-	7	2	5	Hybrid	chr2:g.232381352_232381354/c.1294_1296/p.432T	Clustered
ENST00000392027	441	920	ALPP	p.Y441	9	0.0977711	5.72075	1	ENST00000392027	232381508	232381510	-	ptm	-	7	2	5	Hybrid	chr2:g.232381508_232381510/c.1321_1323/p.441Y	Clustered
ENST00000392027	435	920	ALPP	p.E435K	9	0.163054	6.8255	1	2	233246071	233246071	G	A	-	7	2	5	Hybrid	NA	Proximal
ENST00000392027	438	920	ALPP	p.S438N	7	1.05465	0	1	2	233246210	233246210	G	A	-	7	2	5	Hybrid	chr2:g.232381499_232381501/c.1312_1314/p.438S	Direct
ENST00000356264	147	940	AMPH	p.S147	4	0.157679	3.935	1	ENST00000356264	38476925	38476927	-	ptm	-	5	4	1	Hybrid	chr7:g.38476925_38476927/c.439_441/p.147S	Proximal
ENST00000356264	148	940	AMPH	p.A148V	5	1.15211	0	1	7	38516523	38516523	G	A		5	4	1	Hybrid	NA	Proximal
ENST00000356264	148	940	AMPH	p.A148S	5	1.15211	0	1	7	38516524	38516524	C	A	-	5	4	1	Hybrid	NA	Proximal
ENST00000356264	149	940	AMPH	p.R149H	5	1.09945	4.5645	2	7	38516520	38516520	C	T	-	5	4	1	Hybrid	NA	Proximal
ENST00000356264	170	940	AMPH	p.E170D	6	0.0442216	8.8765	1	7	38515011	38515011	T	G	-	5	4	1	Hybrid	NA	Clustered
ENST00000414303	197	947	AMY2A	p.Y197	11	0.097198	6.67547	1	ENST00000414303	103619629	103619631	-	ptm	-	6	4	2	Hybrid	chr1:g.103619629_103619631/c.589_591/p.197Y	Proximal
ENST00000414303	196	947	AMY2A	p.E196V	6	2.01731	0	1	1	104162249	104162249	A	T		6	4	2	Hybrid	NA	Clustered
ENST00000414303	196	947	AMY2A	p.E196K	6	2.01731	0	2	1	104162248	104162248	G	A	-	6	4	2	Hybrid	NA	Clustered
ENST00000414303	201	947	AMY2A	p.L201V	8	0.0724386	9.6157	1	1	104162263	104162263	C	G	-	6	4	2	Hybrid	NA	Clustered
ENST00000414303	198	947	AMY2A	p.M198I	7	0.0859143	7.67678	1	1	104162256	104162256	G	A	-	6	4	2	Hybrid	NA	Proximal
ENST00000414303	189	947	AMY2A	p.Y189	5	0.01501	9.69937	1	ENST00000414303	103619605	103619607	-	ptm	-	6	4	2	Hybrid	chr1:g.103619605_103619607/c.565_567/p.189Y	Clustered
ENST00000261819	421	952	ANAPC5	p.S421	5	0.153077	4.07511	1	ENST00000261819	121328357	121328359	-	ptm	-	5	4	1	Hybrid	chr12:g.121328357_121328359/c.1261_1263/p.421S	Proximal
ENST00000261819	420	952	ANAPC5	p.I420T	5	1.13859	0	2	12	121766164	121766164	A	G		5	4	1	Hybrid	NA	Clustered
ENST00000261819	419	952	ANAPC5	p.D419Y	4	1.09228	4.69022	1	12	121766168	121766168	C	A	-	5	4	1	Hybrid	NA	Proximal
ENST00000261819	419	952	ANAPC5	p.D419G	4	1.09228	4.69022	1	12	121766167	121766167	T	C	-	5	4	1	Hybrid	NA	Proximal
ENST00000227618	5	952	ANAPC15	p.F5C	3	0.00484079	9.38267	1	11	71822309	71822309	A	C	-	5	4	1	Hybrid	NA	Clustered
ENST00000517746	404	1006	ANGPT1	p.Y404	6	1.02539	7.171	1	ENST00000517746	107264345	107264347	-	ptm	-	7	5	2	Hybrid	chr8:g.107264345_107264347/c.1210_1212/p.404Y	Direct
ENST00000517746	395	1006	ANGPT1	p.G395E	7	2.05211	0	2	8	108296931	108296931	C	T		7	5	2	Hybrid	NA	Clustered
ENST00000517746	395	1006	ANGPT1	p.G395R	7	2.05211	0	1	8	108296932	108296932	C	T	-	7	5	2	Hybrid	NA	Clustered
ENST00000517746	401	1006	ANGPT1	p.Y401	7	0.125695	4.836	1	ENST00000517746	107284684	107284686	-	ptm	-	7	5	2	Hybrid	chr8:g.107284684_107284686/c.1201_1203/p.401Y	Clustered
ENST00000517746	360	1006	ANGPT1	p.E360K	9	0.0477429	9.248	1	8	108297037	108297037	C	T	-	7	5	2	Hybrid	NA	Clustered
ENST00000517746	424	1006	ANGPT1	p.D424N	8	0.0203152	9.666	1	8	108276515	108276515	C	T	-	7	5	2	Hybrid	NA	Clustered
ENST00000517746	404	1006	ANGPT1	p.Y404C	6	1.02539	7.171	1	8	108276574	108276574	T	C	-	7	5	2	Hybrid	chr8:g.107264345_107264347/c.1210_1212/p.404Y	Direct
ENST00000357077	531	1027.1	ANK2	p.Y531	6	0.0687004	5.463	1	ENST00000357077	113274557	113274559	-	ptm	-	7	5	2	Hybrid	chr4:g.113274557_113274559/c.1591_1593/p.531Y	Proximal
ENST00000357077	532	1027.1	ANK2	p.T532	7	1.0562	0	1	ENST00000357077	113274560	113274562	-	ptm		7	5	2	Hybrid	chr4:g.113274560_113274562/c.1594_1596/p.532T	Direct
ENST00000357077	557	1027.1	ANK2	p.S557F	4	1.01882	9.806	2	4	114195792	114195792	C	T	-	7	5	2	Hybrid	NA	Clustered
ENST00000357077	536	1027.1	ANK2	p.I536S	6	0.102079	6.197	1	4	114195729	114195729	T	G	-	7	5	2	Hybrid	NA	Clustered
ENST00000357077	537	1027.1	ANK2	p.S537F	9	0.0766225	8.371	1	4	114195732	114195732	C	T	-	7	5	2	Hybrid	NA	Clustered
ENST00000357077	532	1027.1	ANK2	p.T532P	7	1.0562	0	1	4	114195716	114195716	A	C	-	7	5	2	Hybrid	chr4:g.113274560_113274562/c.1594_1596/p.532T	Direct
ENST00000357077	524	1027.1	ANK2	p.D524Y	3	0.0293168	6.122	1	4	114195692	114195692	G	T	-	7	5	2	Hybrid	NA	Clustered
ENST00000300060	140	1092	ANPEP	p.R140C	4	2.04886	0	2	15	90349397	90349397	G	A	-	4	3	1	Hybrid	NA	Clustered
ENST00000300060	140	1092	ANPEP	p.R140H	4	2.04886	0	1	15	90349396	90349396	C	T		4	3	1	Hybrid	NA	Clustered
ENST00000300060	141	1092	ANPEP	p.G141D	5	0.191276	4.4338	1	15	90349393	90349393	C	T	-	4	3	1	Hybrid	NA	Clustered
ENST00000300060	145	1092	ANPEP	p.S145	5	0.0765168	8.9028	1	ENST00000300060	89806149	89806151	-	ptm	-	4	3	1	Hybrid	chr15:g.89806149_89806151/c.433_435/p.145S	Clustered
ENST00000265381	560	1199	APBA1	p.R560C	6	1.07321	0	1	9	72071273	72071273	G	A		6	5	1	Hybrid	NA	Clustered
ENST00000265381	560	1199	APBA1	p.R560H	6	1.07321	0	1	9	72071272	72071272	C	T	-	6	5	1	Hybrid	NA	Clustered
ENST00000265381	561	1199	APBA1	p.R561Q	4	1.06193	5.472	2	9	72071269	72071269	C	T	-	6	5	1	Hybrid	NA	Clustered
ENST00000346798	762	1199	APP	p.Y762	6	0.0965552	5.545	1	ENST00000346798	25881697	25881699	-	ptm	-	6	5	1	Hybrid	chr21:g.25881697_25881699/c.2284_2286/p.762Y	Clustered
ENST00000265381	562	1199	APBA1	p.R562W	5	0.0426648	7.867	1	9	72071267	72071267	G	A	-	6	5	1	Hybrid	NA	Clustered
ENST00000265381	582	1199	APBA1	p.K582R	4	0.0155887	9.317	1	9	72071206	72071206	T	C	-	6	5	1	Hybrid	NA	Clustered
ENST00000349496	333	1207	CTNNB1	p.Y333	8	1.31441	4.92327	1	ENST00000349496	41227268	41227270	-	ptm	-	8	6	2	Hybrid	chr3:g.41227268_41227270/c.997_999/p.333Y	Direct
ENST00000349496	339	1207	CTNNB1	p.T339N	6	0.101817	6.90282	1	3	41268778	41268778	C	A	-	8	6	2	Hybrid	NA	Clustered
ENST00000349496	333	1207	CTNNB1	p.Y333F	8	1.31441	4.92327	1	3	41268760	41268760	A	T	-	8	6	2	Hybrid	chr3:g.41227268_41227270/c.997_999/p.333Y	Direct
ENST00000349496	334	1207	CTNNB1	p.E334K	7	0.364627	4.68055	1	3	41268762	41268762	G	A	-	8	6	2	Hybrid	NA	Proximal
ENST00000349496	335	1207	CTNNB1	p.K335I	7	7.12	0	6	3	41268766	41268766	A	T		8	6	2	Hybrid	NA	Proximal
ENST00000349496	335	1207	CTNNB1	p.K335T	7	7.12	0	2	3	41268766	41268766	A	C		8	6	2	Hybrid	NA	Proximal
ENST00000349496	292	1207	CTNNB1	p.K292E	4	0.0586189	7.79755	1	3	41267290	41267290	A	G	-	8	6	2	Hybrid	NA	Clustered
ENST00000257430	1503	1207	APC	p.S1503	2	0.0112825	9.491	1	ENST00000257430	112840101	112840103	-	ptm	-	8	6	2	Hybrid	chr5:g.112840101_112840103/c.4507_4509/p.1503S	Clustered
ENST00000234739	362	1207.2	BCL9	p.S362	7	1.09056	6.8525	1	ENST00000234739	147619239	147619241	-	ptm	-	10	8	2	Hybrid	chr1:g.147619239_147619241/c.1084_1086/p.362S	Direct
ENST00000234739	359	1207.2	BCL9	p.R359L	9	2.0272	0	1	1	147091037	147091037	G	T		10	8	2	Hybrid	NA	Clustered
ENST00000234739	359	1207.2	BCL9	p.R359Q	9	2.0272	0	1	1	147091037	147091037	G	A		10	8	2	Hybrid	NA	Clustered
ENST00000234739	359	1207.2	BCL9	p.R359W	9	2.0272	0	1	1	147091036	147091036	C	T	-	10	8	2	Hybrid	NA	Clustered
ENST00000234739	362	1207.2	BCL9	p.S362F	7	1.09056	6.8525	1	1	147091046	147091046	C	T	-	10	8	2	Hybrid	chr1:g.147619239_147619241/c.1084_1086/p.362S	Direct
ENST00000234739	361	1207.2	BCL9	p.R361C	6	0.11184	8.215	1	1	147091042	147091042	C	T	-	10	8	2	Hybrid	NA	Clustered
ENST00000349496	170	1207.2	CTNNB1	p.K170M	8	0.0141714	9.635	1	3	41266838	41266838	A	T	-	10	8	2	Hybrid	NA	Clustered
ENST00000349496	165	1207.2	CTNNB1	p.Q165H	6	0.0109675	8.6895	1	3	41266698	41266698	G	T	-	10	8	2	Hybrid	NA	Clustered
ENST00000234739	349	1207.2	BCL9	p.D349N	5	0.00627275	9.632	1	1	147091006	147091006	G	A	-	10	8	2	Hybrid	NA	Clustered
ENST00000234739	352	1207.2	BCL9	p.S352	4	0.00570774	9.4	1	ENST00000234739	147619209	147619211	-	ptm	-	10	8	2	Hybrid	chr1:g.147619209_147619211/c.1054_1056/p.352S	Clustered
ENST00000236850	79	1243	APOA1	p.S79	6	1.10266	0	1	ENST00000236850	116836375	116836377	-	ptm	-	6	1	5	Hybrid	chr11:g.116836375_116836377/c.235_237/p.79S	Direct
ENST00000236850	80	1243	APOA1	p.T80	8	0.16724	3.94625	1	ENST00000236850	116836372	116836374	-	ptm	-	6	1	5	Hybrid	chr11:g.116836372_116836374/c.238_240/p.80T	Proximal
ENST00000236850	79	1243	APOA1	p.S79P	6	1.10266	0	1	11	116707093	116707093	A	G		6	1	5	Hybrid	chr11:g.116836375_116836377/c.235_237/p.79S	Direct
ENST00000236850	226	1243	APOA1	p.T226	8	0.085968	8.083	1	ENST00000236850	116835934	116835936	-	ptm	-	6	1	5	Hybrid	chr11:g.116835934_116835936/c.676_678/p.226T	Clustered
ENST00000236850	82	1243	APOA1	p.S82	5	0.0693401	5.38075	1	ENST00000236850	116836366	116836368	-	ptm	-	6	1	5	Hybrid	chr11:g.116836366_116836368/c.244_246/p.82S	Clustered
ENST00000236850	53	1243	APOA1	p.Y53	5	0.0354869	6.699	1	ENST00000236850	116837042	116837044	-	ptm	-	6	1	5	Hybrid	chr11:g.116837042_116837044/c.157_159/p.53Y	Clustered
ENST00000357780	310	1247	APOA4	p.Y310	6	1.0089	9.772	1	ENST00000357780	116821128	116821130	-	ptm	-	7	6	1	Hybrid	chr11:g.116821128_116821130/c.928_930/p.310Y	Direct
ENST00000357780	143	1247	APOA4	p.R143G	6	2.04386	0	1	11	116692347	116692347	G	C		7	6	1	Hybrid	NA	Clustered
ENST00000357780	143	1247	APOA4	p.R143H	6	2.04386	0	1	11	116692346	116692346	C	T	-	7	6	1	Hybrid	NA	Clustered
ENST00000357780	143	1247	APOA4	p.R143S	6	2.04386	0	1	11	116692347	116692347	G	T		7	6	1	Hybrid	NA	Clustered
ENST00000357780	144	1247	APOA4	p.T144I	4	0.0856292	5.33	1	11	116692343	116692343	G	A	-	7	6	1	Hybrid	NA	Clustered
ENST00000357780	310	1247	APOA4	p.Y310H	6	1.0089	9.772	1	11	116691846	116691846	A	G	-	7	6	1	Hybrid	chr11:g.116821128_116821130/c.928_930/p.310Y	Direct
ENST00000357780	142	1247	APOA4	p.L142Q	7	0.068538	5.907	1	11	116692349	116692349	A	T	-	7	6	1	Hybrid	NA	Clustered
ENST00000346798	747	1292	APP	p.R747C	3	2.01156	0	1	21	27254055	27254055	G	A	-	4	3	1	Hybrid	NA	Clustered
ENST00000346798	747	1292	APP	p.R747H	3	2.01156	0	1	21	27254054	27254054	C	T		4	3	1	Hybrid	NA	Clustered
ENST00000346798	747	1292	APP	p.R747P	3	2.01156	0	1	21	27254054	27254054	C	G		4	3	1	Hybrid	NA	Clustered
ENST00000346798	743	1292	APP	p.T743	3	0.0346731	6.435	1	ENST00000346798	25881754	25881756	-	ptm	-	4	3	1	Hybrid	chr21:g.25881754_25881756/c.2227_2229/p.743T	Clustered
ENST00000378364	87	1317	APRT	p.R87G	3	2.0047	0	1	16	88876893	88876893	G	C		3	2	1	Hybrid	NA	Clustered
ENST00000378364	87	1317	APRT	p.R87Q	3	2.0047	0	2	16	88876892	88876892	C	T	-	3	2	1	Hybrid	NA	Clustered
ENST00000378364	66	1317	APRT	p.S66	3	0.0140882	7.73433	1	ENST00000378364	88810546	88810548	-	ptm	-	3	2	1	Hybrid	chr16:g.88810546_88810548/c.196_198/p.66S	Clustered
ENST00000440973	361	1357.1	ESR1	p.A361E	9	2.02552	0	1	6	152265629	152265629	C	A		11	9	2	Hybrid	NA	Clustered
ENST00000440973	361	1357.1	ESR1	p.A361V	9	2.02552	0	2	6	152265629	152265629	C	T		11	9	2	Hybrid	NA	Clustered
ENST00000440973	370	1357.1	ESR1	p.L370F	7	1.01094	9.979	1	6	152332804	152332804	G	C	-	11	9	2	Hybrid	NA	Clustered
ENST00000440973	370	1357.1	ESR1	p.L370F	7	1.01094	9.979	1	6	152332804	152332804	G	T	-	11	9	2	Hybrid	NA	Clustered
ENST00000440973	386	1357.1	ESR1	p.I386N	4	1.00484	9.92331	1	6	152332851	152332851	T	A	-	11	9	2	Hybrid	NA	Clustered
ENST00000440973	386	1357.1	ESR1	p.I386V	4	1.00484	9.92331	1	6	152332850	152332850	A	G	-	11	9	2	Hybrid	NA	Clustered
ENST00000452400	697	1357.1	NCOA2	p.S697	5	0.257355	8.8904	1	ENST00000452400	70156274	70156276	-	ptm	-	11	9	2	Hybrid	chr8:g.70156274_70156276/c.2089_2091/p.697S	Clustered
ENST00000452400	698	1357.1	NCOA2	p.S698	4	0.087496	9.733	1	ENST00000452400	70156271	70156273	-	ptm	-	11	9	2	Hybrid	chr8:g.70156271_70156273/c.2092_2094/p.698S	Clustered
ENST00000440973	171	1357.1	ESR1	p.K171M	3	0.043976	6.157	1	6	152163791	152163791	A	T	-	11	9	2	Hybrid	NA	Clustered
ENST00000440973	354	1357.1	ESR1	p.L354M	13	0.0266549	9.319	1	6	152265607	152265607	C	A	-	11	9	2	Hybrid	NA	Clustered
ENST00000440973	166	1357.1	ESR1	p.A166S	6	0.0142885	8.834	1	6	152163775	152163775	G	T	-	11	9	2	Hybrid	NA	Clustered
ENST00000440973	538	1357.2	ESR1	p.D538G	11	1.10651	0	2	6	152419926	152419926	A	G		9	8	1	Hybrid	NA	Clustered
ENST00000440973	537	1357.2	ESR1	p.Y537S	9	1.09105	5.536	1	6	152419923	152419923	A	C	-	9	8	1	Hybrid	NA	Clustered
ENST00000440973	537	1357.2	ESR1	p.Y537N	9	1.09105	5.536	1	6	152419922	152419922	T	A	-	9	8	1	Hybrid	NA	Clustered
ENST00000440973	541	1357.2	ESR1	p.L541Q	8	0.106419	5.3335	1	6	152419935	152419935	T	A	-	9	8	1	Hybrid	NA	Clustered
ENST00000440973	533	1357.2	ESR1	p.V533M	6	0.0648778	9.5927	1	6	152419910	152419910	G	A	-	9	8	1	Hybrid	NA	Clustered
ENST00000206249	537	1357.2	ESR1	p.Y537	7	0.0648485	6.524	1	ENST00000206249	152098787	152098789	-	ptm	-	9	8	1	Hybrid	chr6:g.152098787_152098789/c.1609_1611/p.537Y	Clustered
ENST00000354785	1567	1357.2	FN1	p.R1567K	6	0.0511924	5.739	1	2	216249612	216249612	C	T	-	9	8	1	Hybrid	NA	Clustered
ENST00000440973	373	1357.2	ESR1	p.H373N	8	0.0260816	9.792	1	6	152332811	152332811	C	A	-	9	8	1	Hybrid	NA	Clustered
ENST00000354785	1613	1357.2	FN1	p.T1613N	5	0.0189373	8.535	1	2	216248799	216248799	G	T	-	9	8	1	Hybrid	NA	Clustered
ENST00000303965	577	1371	ARAP2	p.S577	5	0.0823236	4.896	1	ENST00000303965	36177953	36177955	-	ptm	-	6	3	3	Hybrid	chr4:g.36177953_36177955/c.1729_1731/p.577S	Proximal
ENST00000303965	580	1371	ARAP2	p.S580	6	1.06338	0	1	ENST00000303965	36177944	36177946	-	ptm	-	6	3	3	Hybrid	chr4:g.36177944_36177946/c.1738_1740/p.580S	Direct
ENST00000303965	582	1371	ARAP2	p.S582	4	1.02848	6.159	1	ENST00000303965	36177938	36177940	-	ptm	-	6	3	3	Hybrid	chr4:g.36177938_36177940/c.1744_1746/p.582S	Direct
ENST00000303965	575	1371	ARAP2	p.S575L	4	0.0161642	9.155	1	4	36179582	36179582	G	A	-	6	3	3	Hybrid	NA	Proximal
ENST00000303965	580	1371	ARAP2	p.S580L	6	1.06338	0	1	4	36179567	36179567	G	A		6	3	3	Hybrid	chr4:g.36177944_36177946/c.1738_1740/p.580S	Direct
ENST00000303965	582	1371	ARAP2	p.S582C	4	1.02848	6.159	1	4	36179561	36179561	G	C	-	6	3	3	Hybrid	chr4:g.36177938_36177940/c.1744_1746/p.582S	Direct
ENST00000346085	1085	1486	ARID1B	p.S1085	4	0.0456421	8.615	1	ENST00000350026	157181086	157181088	-	ptm	-	6	5	1	Hybrid	chr6:g.157181086_157181088/c.3214_3216/p.1072S	Proximal
ENST00000346085	1082	1486	ARID1B	p.E1082K	5	1.01751	0	1	6	157502211	157502211	G	A		6	5	1	Hybrid	NA	Clustered
ENST00000346085	1082	1486	ARID1B	p.E1082Q	5	1.01751	0	1	6	157502211	157502211	G	C		6	5	1	Hybrid	NA	Clustered
ENST00000346085	1161	1486	ARID1B	p.E1161Q	3	1.00472	8.735	1	6	157505500	157505500	G	C	-	6	5	1	Hybrid	NA	Clustered
ENST00000346085	1161	1486	ARID1B	p.E1161V	3	1.00472	8.735	1	6	157505501	157505501	A	T	-	6	5	1	Hybrid	NA	Clustered
ENST00000346085	1083	1486	ARID1B	p.R1083T	3	0.0599428	6.6065	1	6	157502215	157502215	G	C	-	6	5	1	Hybrid	NA	Proximal
ENST00000256474	158	1547	VHL	p.L158V	6	5.03723	0	2	3	10191479	10191479	C	G	-	10	9	1	Hybrid	NA	Clustered
ENST00000256474	158	1547	VHL	p.L158P	6	5.03723	0	2	3	10191480	10191480	T	C		10	9	1	Hybrid	NA	Clustered
ENST00000256474	158	1547	VHL	p.L158Q	6	5.03723	0	1	3	10191480	10191480	T	A		10	9	1	Hybrid	NA	Clustered
ENST00000256474	158	1547	VHL	p.L158R	6	5.03723	0	1	3	10191480	10191480	T	G		10	9	1	Hybrid	NA	Clustered
ENST00000518127	79	1547	TCEB1	p.Y79C	8	2.03902	9.596	2	8	74858968	74858968	T	C	-	10	9	1	Hybrid	NA	Clustered
ENST00000518127	79	1547	TCEB1	p.Y79F	8	2.03902	9.596	1	8	74858968	74858968	T	A	-	10	9	1	Hybrid	NA	Clustered
ENST00000256474	161	1547	VHL	p.R161P	10	1.10699	6.9795	1	3	10191489	10191489	G	C	-	10	9	1	Hybrid	NA	Clustered
ENST00000256474	161	1547	VHL	p.R161Q	10	1.10699	6.9795	1	3	10191489	10191489	G	A	-	10	9	1	Hybrid	NA	Clustered
ENST00000256474	162	1547	VHL	p.C162R	11	0.229778	5.986	1	3	10191491	10191491	T	C	-	10	9	1	Hybrid	NA	Clustered
ENST00000284811	38	1547	ELOC	p.T38	4	0.00725521	9.911	1	ENST00000284811	73955945	73955947	-	ptm	-	10	9	1	Hybrid	chr8:g.73955945_73955947/c.112_114/p.38T	Clustered
ENST00000256474	111	1547.1	VHL	p.S111	16	2.27598	5.929	1	ENST00000256474	10142178	10142180	-	ptm	-	16	12	4	Hybrid	chr3:g.10142178_10142180/c.331_333/p.111S	Direct
ENST00000256474	112	1547.1	VHL	p.Y112	14	0.398356	5.627	1	ENST00000256474	10142181	10142183	-	ptm	-	16	12	4	Hybrid	chr3:g.10142181_10142183/c.334_336/p.112Y	Proximal
ENST00000256474	136	1547.1	VHL	p.F136V	20	1.15107	8.848	1	3	10188263	10188263	T	G	-	16	12	4	Hybrid	NA	Clustered
ENST00000256474	136	1547.1	VHL	p.F136Y	20	1.15107	8.848	1	3	10188264	10188264	T	A	-	16	12	4	Hybrid	NA	Clustered
ENST00000256474	89	1547.1	VHL	p.L89H	8	1.09884	7.906	1	3	10183797	10183797	T	A	-	16	12	4	Hybrid	NA	Clustered
ENST00000256474	89	1547.1	VHL	p.L89P	8	1.09884	7.906	1	3	10183797	10183797	T	C	-	16	12	4	Hybrid	NA	Clustered
ENST00000256474	110	1547.1	VHL	p.H110P	11	0.161328	9.878	1	3	10183860	10183860	A	C	-	16	12	4	Hybrid	NA	Proximal
ENST00000256474	111	1547.1	VHL	p.S111N	16	2.27598	5.929	2	3	10183863	10183863	G	A	-	16	12	4	Hybrid	chr3:g.10142178_10142180/c.331_333/p.111S	Direct
ENST00000256474	113	1547.1	VHL	p.R113Q	10	0.0919947	6.984	1	3	10183869	10183869	G	A	-	16	12	4	Hybrid	NA	Proximal
ENST00000256474	115	1547.1	VHL	p.H115N	14	4.16079	0	4	3	10188200	10188200	C	A		16	12	4	Hybrid	NA	Proximal
ENST00000256474	115	1547.1	VHL	p.H115Y	14	4.16079	0	1	3	10188200	10188200	C	T		16	12	4	Hybrid	NA	Proximal
ENST00000256474	88	1547.1	VHL	p.W88L	12	0.174239	6.363	1	3	10183794	10183794	G	T	-	16	12	4	Hybrid	NA	Proximal
ENST00000256474	72	1547.1	VHL	p.S72	14	0.257632	8.448	1	ENST00000256474	10142061	10142063	-	ptm	-	16	12	4	Hybrid	chr3:g.10142061_10142063/c.214_216/p.72S	Clustered
ENST00000256474	65	1547.1	VHL	p.S65W	8	0.241792	4.714	1	3	10183725	10183725	C	G	-	16	12	4	Hybrid	NA	Clustered
ENST00000256474	117	1547.1	VHL	p.W117C	18	0.185799	6.875	1	3	10188208	10188208	G	C	-	16	12	4	Hybrid	NA	Clustered
ENST00000256474	68	1547.1	VHL	p.S68	8	0.0869751	7.253	1	ENST00000256474	10142049	10142051	-	ptm	-	16	12	4	Hybrid	chr3:g.10142049_10142051/c.202_204/p.68S	Clustered
ENST00000256474	105	1547.3	VHL	p.T105	11	0.100429	5.324	1	ENST00000256474	10142160	10142162	-	ptm	-	10	7	3	Hybrid	chr3:g.10142160_10142162/c.313_315/p.105T	Proximal
ENST00000256474	80	1547.3	VHL	p.S80	11	1.26311	4.306	1	ENST00000256474	10142085	10142087	-	ptm	-	10	7	3	Hybrid	chr3:g.10142085_10142087/c.238_240/p.80S	Direct
ENST00000256474	107	1547.3	VHL	p.R107P	8	0.0219933	9.828	1	3	10183851	10183851	G	C	-	10	7	3	Hybrid	NA	Proximal
ENST00000256474	78	1547.3	VHL	p.N78D	12	2.28418	0	2	3	10183763	10183763	A	G		10	7	3	Hybrid	NA	Proximal
ENST00000256474	78	1547.3	VHL	p.N78Y	12	2.28418	0	1	3	10183763	10183763	A	T		10	7	3	Hybrid	NA	Proximal
ENST00000256474	80	1547.3	VHL	p.S80R	11	1.26311	4.306	1	3	10183771	10183771	T	A	-	10	7	3	Hybrid	chr3:g.10142085_10142087/c.238_240/p.80S	Direct
ENST00000256474	82	1547.3	VHL	p.R82P	11	0.132088	8.673	1	3	10183776	10183776	G	C	-	10	7	3	Hybrid	NA	Proximal
ENST00000256474	79	1547.3	VHL	p.R79G	12	0.139171	5.481	1	3	10183766	10183766	C	G	-	10	7	3	Hybrid	NA	Clustered
ENST00000256474	153	1547.3	VHL	p.L153P	13	0.106179	9.575	1	3	10188315	10188315	T	C	-	10	7	3	Hybrid	NA	Clustered
ENST00000256474	100	1547.3	VHL	p.T100	7	0.029186	9.84503	1	ENST00000256474	10142145	10142147	-	ptm	-	10	7	3	Hybrid	chr3:g.10142145_10142147/c.298_300/p.100T	Clustered
ENST00000256474	183	1547.4	VHL	p.S183	6	0.124676	9.471	1	ENST00000256474	10149870	10149872	-	ptm	-	11	8	3	Hybrid	chr3:g.10149870_10149872/c.547_549/p.183S	Proximal
ENST00000256474	185	1547.4	VHL	p.Y185	8	0.111351	6.7235	1	ENST00000256474	10149876	10149878	-	ptm	-	11	8	3	Hybrid	chr3:g.10149876_10149878/c.553_555/p.185Y	Proximal
ENST00000256474	188	1547.4	VHL	p.L188R	10	2.13543	0	1	3	10191570	10191570	T	G		11	8	3	Hybrid	NA	Clustered
ENST00000256474	188	1547.4	VHL	p.L188P	10	2.13543	0	2	3	10191570	10191570	T	C		11	8	3	Hybrid	NA	Clustered
ENST00000256474	167	1547.4	VHL	p.R167G	10	1.12343	5.305	1	3	10191506	10191506	C	G	-	11	8	3	Hybrid	NA	Clustered
ENST00000256474	167	1547.4	VHL	p.R167W	10	1.12343	5.305	1	3	10191506	10191506	C	T	-	11	8	3	Hybrid	NA	Clustered
ENST00000256474	184	1547.4	VHL	p.L184P	9	1.12199	6.267	2	3	10191558	10191558	T	C	-	11	8	3	Hybrid	NA	Proximal
ENST00000256474	190	1547.4	VHL	p.D190Y	6	1.02828	7.32	2	3	10191575	10191575	G	T	-	11	8	3	Hybrid	NA	Clustered
ENST00000256474	165	1547.4	VHL	p.V165D	9	0.2007	9.976	1	3	10191501	10191501	T	A	-	11	8	3	Hybrid	NA	Clustered
ENST00000256474	175	1547.4	VHL	p.Y175	9	0.131425	5.048	1	ENST00000256474	10149846	10149848	-	ptm	-	11	8	3	Hybrid	chr3:g.10149846_10149848/c.523_525/p.175Y	Clustered
ENST00000256474	178	1547.4	VHL	p.L178P	6	0.0344485	9.062	1	3	10191540	10191540	T	C	-	11	8	3	Hybrid	NA	Clustered
ENST00000304874	446	1571	ASL	p.S446	5	0.059551	5.803	1	ENST00000304874	66092853	66092855	-	ptm	-	6	5	1	Hybrid	chr7:g.66092853_66092855/c.1336_1338/p.446S	Proximal
ENST00000304874	148	1571	ASL	p.E148K	4	1.00665	8.5965	1	7	65548157	65548157	G	A	-	6	5	1	Hybrid	NA	Clustered
ENST00000304874	148	1571	ASL	p.E148Q	4	1.00665	8.5965	1	7	65548157	65548157	G	C	-	6	5	1	Hybrid	NA	Clustered
ENST00000304874	448	1571	ASL	p.V448D	5	1.0359	0	1	7	65557847	65557847	T	A		6	5	1	Hybrid	NA	Proximal
ENST00000304874	448	1571	ASL	p.V448I	5	1.0359	0	1	7	65557846	65557846	G	A	-	6	5	1	Hybrid	NA	Proximal
ENST00000304874	445	1571	ASL	p.R445C	5	0.0494141	6.291	1	7	65557837	65557837	C	T	-	6	5	1	Hybrid	NA	Clustered
ENST00000379454	464	1594	ASPH	p.Y464	5	0.020384	7.18943	1	ENST00000379454	61562789	61562791	-	ptm	-	5	3	2	Hybrid	chr8:g.61562789_61562791/c.1390_1392/p.464Y	Proximal
ENST00000379454	477	1594	ASPH	p.Y477	4	1.00847	8.18914	1	ENST00000379454	61562750	61562752	-	ptm	-	5	3	2	Hybrid	chr8:g.61562750_61562752/c.1429_1431/p.477Y	Direct
ENST00000379454	462	1594	ASPH	p.V462M	5	1.03229	0	2	8	62475356	62475356	C	T		5	3	2	Hybrid	NA	Proximal
ENST00000379454	466	1594	ASPH	p.L466F	3	0.040865	5.74971	1	8	62475342	62475342	C	G	-	5	3	2	Hybrid	NA	Proximal
ENST00000379454	477	1594	ASPH	p.Y477F	4	1.00847	8.18914	1	8	62475310	62475310	T	A	-	5	3	2	Hybrid	chr8:g.61562750_61562752/c.1429_1431/p.477Y	Direct
ENST00000372394	104	1604	ASS1	p.E104D	5	1.04496	0	1	9	133333925	133333925	A	C	-	5	4	1	Hybrid	NA	Clustered
ENST00000372394	104	1604	ASS1	p.E104K	5	1.04496	0	1	9	133333923	133333923	G	A		5	4	1	Hybrid	NA	Clustered
ENST00000372394	108	1604	ASS1	p.R108W	3	1.03889	5.689	2	9	133333935	133333935	C	T	-	5	4	1	Hybrid	NA	Clustered
ENST00000372394	102	1604	ASS1	p.Q102E	5	0.0348028	7.631	1	9	133333917	133333917	C	G	-	5	4	1	Hybrid	NA	Clustered
ENST00000372394	34	1604	ASS1	p.Y34	5	0.0261887	9.784	1	ENST00000352480	130452328	130452330	-	ptm	-	5	4	1	Hybrid	chr9:g.130452328_130452330/c.100_102/p.34Y	Clustered
ENST00000278616	1673	1689	ATM	p.S1673	5	1.1386	0	1	ENST00000278616	108299725	108299727	-	ptm	-	5	4	1	Hybrid	chr11:g.108299725_108299727/c.5017_5019/p.1673S	Direct
ENST00000278616	1672	1689	ATM	p.G1672A	4	0.249759	3.0185	1	11	108170450	108170450	G	C	-	5	4	1	Hybrid	NA	Clustered
ENST00000278616	1673	1689	ATM	p.S1673R	5	1.1386	0	1	11	108170452	108170452	A	C		5	4	1	Hybrid	chr11:g.108299725_108299727/c.5017_5019/p.1673S	Direct
ENST00000278616	1675	1689	ATM	p.L1675F	5	0.0534105	6.1825	1	11	108170460	108170460	G	T	-	5	4	1	Hybrid	NA	Proximal
ENST00000278616	1678	1689	ATM	p.V1678G	5	0.0280486	9.46	1	11	108170468	108170468	T	G	-	5	4	1	Hybrid	NA	Clustered
ENST00000278616	2162	1698	ATM	p.S2162	4	0.05441	5.8775	1	ENST00000278616	108321332	108321334	-	ptm	-	7	4	3	Hybrid	chr11:g.108321332_108321334/c.6484_6486/p.2162S	Proximal
ENST00000278616	2165	1698	ATM	p.S2165	6	0.221934	3.803	1	ENST00000278616	108321341	108321343	-	ptm	-	7	4	3	Hybrid	chr11:g.108321341_108321343/c.6493_6495/p.2165S	Proximal
ENST00000278616	2168	1698	ATM	p.S2168	6	1.06744	9.7385	1	ENST00000278616	108321350	108321352	-	ptm	-	7	4	3	Hybrid	chr11:g.108321350_108321352/c.6502_6504/p.2168S	Direct
ENST00000278616	2164	1698	ATM	p.E2164G	6	2.09107	0	1	11	108192066	108192066	A	G	-	7	4	3	Hybrid	NA	Proximal
ENST00000278616	2164	1698	ATM	p.E2164K	6	2.09107	0	1	11	108192065	108192065	G	A		7	4	3	Hybrid	NA	Proximal
ENST00000278616	2164	1698	ATM	p.E2164Q	6	2.09107	0	1	11	108192065	108192065	G	C		7	4	3	Hybrid	NA	Proximal
ENST00000278616	2168	1698	ATM	p.S2168L	6	1.06744	9.7385	1	11	108192078	108192078	C	T	-	7	4	3	Hybrid	chr11:g.108321350_108321352/c.6502_6504/p.2168S	Direct
ENST00000375964	1081	1808	BAG6	p.S1081	7	0.151842	8.646	1	ENST00000375964	31639560	31639562	-	ptm	-	6	4	2	Hybrid	chr6:g.31639560_31639562/c.3241_3243/p.1081S	Proximal
ENST00000375964	1084	1808	BAG6	p.S1084	7	0.201534	4.513	1	ENST00000375964	31639551	31639553	-	ptm	-	6	4	2	Hybrid	chr6:g.31639551_31639553/c.3250_3252/p.1084S	Proximal
ENST00000375964	1087	1808	BAG6	p.R1087W	6	1.07773	0	1	6	31607321	31607321	G	A	-	6	4	2	Hybrid	NA	Clustered
ENST00000375964	1087	1808	BAG6	p.R1087Q	6	1.07773	0	1	6	31607320	31607320	C	T		6	4	2	Hybrid	NA	Clustered
ENST00000375964	1088	1808	BAG6	p.D1088N	7	0.0627068	5.477	1	6	31607318	31607318	C	T	-	6	4	2	Hybrid	NA	Clustered
ENST00000375964	1083	1808	BAG6	p.E1083K	8	0.103772	6.988	1	6	31607333	31607333	C	T	-	6	4	2	Hybrid	NA	Proximal
ENST00000263182	156	1849	BBOX1	p.S156	6	0.172675	6.442	1	ENST00000263182	27093299	27093301	-	ptm	-	8	7	1	Hybrid	chr11:g.27093299_27093301/c.466_468/p.156S	Proximal
ENST00000263182	154	1849	BBOX1	p.G154R	7	2.15839	0	1	11	27114840	27114840	G	A	-	8	7	1	Hybrid	NA	Proximal
ENST00000263182	154	1849	BBOX1	p.G154A	7	2.15839	0	1	11	27114841	27114841	G	C		8	7	1	Hybrid	NA	Proximal
ENST00000263182	154	1849	BBOX1	p.G154E	7	2.15839	0	1	11	27114841	27114841	G	A		8	7	1	Hybrid	NA	Proximal
ENST00000263182	157	1849	BBOX1	p.D157E	5	0.0665526	9.665	1	11	27114851	27114851	C	A	-	8	7	1	Hybrid	NA	Proximal
ENST00000263182	128	1849	BBOX1	p.E128K	6	1.04667	7.01391	2	11	27114762	27114762	G	A	-	8	7	1	Hybrid	NA	Clustered
ENST00000263182	155	1849	BBOX1	p.A155T	7	0.437046	3.147	1	11	27114843	27114843	G	A	-	8	7	1	Hybrid	NA	Clustered
ENST00000263182	126	1849	BBOX1	p.D126N	5	0.0900834	5.854	1	11	27114756	27114756	G	A	-	8	7	1	Hybrid	NA	Clustered
ENST00000370580	85	1911	BCL10	p.S85	4	0.0570453	5.205	1	ENST00000370580	85270709	85270711	-	ptm	-	5	4	1	Hybrid	chr1:g.85270709_85270711/c.253_255/p.85S	Proximal
ENST00000370580	88	1911	BCL10	p.R88G	4	1.00474	9.231	1	1	85736385	85736385	G	C	-	5	4	1	Hybrid	NA	Clustered
ENST00000370580	88	1911	BCL10	p.R88Q	4	1.00474	9.231	1	1	85736384	85736384	C	T	-	5	4	1	Hybrid	NA	Clustered
ENST00000370580	86	1911	BCL10	p.I86L	4	1.03044	0	1	1	85736391	85736391	T	G		5	4	1	Hybrid	NA	Proximal
ENST00000370580	86	1911	BCL10	p.I86V	4	1.03044	0	1	1	85736391	85736391	T	C		5	4	1	Hybrid	NA	Proximal
ENST00000269305	278	1919	TP53	p.P278H	44	46.1843	7.667	4	17	7577105	7577105	G	T	-	127	125	2	Hybrid	NA	Clustered
ENST00000269305	278	1919	TP53	p.P278L	44	46.1843	7.667	7	17	7577105	7577105	G	A	-	127	125	2	Hybrid	NA	Clustered
ENST00000269305	278	1919	TP53	p.P278R	44	46.1843	7.667	5	17	7577105	7577105	G	C	-	127	125	2	Hybrid	NA	Clustered
ENST00000269305	278	1919	TP53	p.P278A	44	46.1843	7.667	9	17	7577106	7577106	G	C	-	127	125	2	Hybrid	NA	Clustered
ENST00000269305	278	1919	TP53	p.P278S	44	46.1843	7.667	13	17	7577106	7577106	G	A	-	127	125	2	Hybrid	NA	Clustered
ENST00000269305	278	1919	TP53	p.P278T	44	46.1843	7.667	4	17	7577106	7577106	G	T	-	127	125	2	Hybrid	NA	Clustered
ENST00000269305	241	1919	TP53	p.S241A	48	44.0853	8.359	1	17	7577560	7577560	A	C	-	127	125	2	Hybrid	NA	Clustered
ENST00000269305	241	1919	TP53	p.S241C	48	44.0853	8.359	9	17	7577559	7577559	G	C	-	127	125	2	Hybrid	NA	Clustered
ENST00000269305	241	1919	TP53	p.S241F	48	44.0853	8.359	20	17	7577559	7577559	G	A	-	127	125	2	Hybrid	NA	Clustered
ENST00000269305	241	1919	TP53	p.S241P	48	44.0853	8.359	1	17	7577560	7577560	A	G	-	127	125	2	Hybrid	NA	Clustered
ENST00000269305	241	1919	TP53	p.S241Y	48	44.0853	8.359	7	17	7577559	7577559	G	T	-	127	125	2	Hybrid	NA	Clustered
ENST00000269305	238	1919	TP53	p.C238S	66	40.0019	9.8164	1	17	7577568	7577568	C	G	-	127	125	2	Hybrid	NA	Clustered
ENST00000269305	238	1919	TP53	p.C238S	66	40.0019	9.8164	1	17	7577569	7577569	A	T	-	127	125	2	Hybrid	NA	Clustered
ENST00000269305	238	1919	TP53	p.C238F	66	40.0019	9.8164	14	17	7577568	7577568	C	A	-	127	125	2	Hybrid	NA	Clustered
ENST00000269305	238	1919	TP53	p.C238G	66	40.0019	9.8164	1	17	7577569	7577569	A	C	-	127	125	2	Hybrid	NA	Clustered
ENST00000269305	238	1919	TP53	p.C238R	66	40.0019	9.8164	2	17	7577569	7577569	A	G	-	127	125	2	Hybrid	NA	Clustered
ENST00000269305	238	1919	TP53	p.C238W	66	40.0019	9.8164	1	17	7577567	7577567	A	C	-	127	125	2	Hybrid	NA	Clustered
ENST00000269305	238	1919	TP53	p.C238Y	66	40.0019	9.8164	13	17	7577568	7577568	C	T	-	127	125	2	Hybrid	NA	Clustered
ENST00000269305	275	1919	TP53	p.C275G	57	38.1844	5.526	1	17	7577115	7577115	A	C	-	127	125	2	Hybrid	NA	Clustered
ENST00000269305	275	1919	TP53	p.C275R	57	38.1844	5.526	2	17	7577115	7577115	A	G	-	127	125	2	Hybrid	NA	Clustered
ENST00000269305	275	1919	TP53	p.C275F	57	38.1844	5.526	10	17	7577114	7577114	C	A	-	127	125	2	Hybrid	NA	Clustered
ENST00000269305	275	1919	TP53	p.C275S	57	38.1844	5.526	2	17	7577114	7577114	C	G	-	127	125	2	Hybrid	NA	Clustered
ENST00000269305	275	1919	TP53	p.C275W	57	38.1844	5.526	1	17	7577113	7577113	A	C	-	127	125	2	Hybrid	NA	Clustered
ENST00000269305	275	1919	TP53	p.C275Y	57	38.1844	5.526	14	17	7577114	7577114	C	T	-	127	125	2	Hybrid	NA	Clustered
ENST00000269305	132	1919	TP53	p.K132E	49	35.1931	6.836	6	17	7578536	7578536	T	C	-	127	125	2	Hybrid	NA	Clustered
ENST00000269305	132	1919	TP53	p.K132M	49	35.1931	6.836	1	17	7578535	7578535	T	A	-	127	125	2	Hybrid	NA	Clustered
ENST00000269305	132	1919	TP53	p.K132Q	49	35.1931	6.836	1	17	7578536	7578536	T	G	-	127	125	2	Hybrid	NA	Clustered
ENST00000269305	132	1919	TP53	p.K132R	49	35.1931	6.836	6	17	7578535	7578535	T	C	-	127	125	2	Hybrid	NA	Clustered
ENST00000269305	132	1919	TP53	p.K132T	49	35.1931	6.836	1	17	7578535	7578535	T	G	-	127	125	2	Hybrid	NA	Clustered
ENST00000269305	132	1919	TP53	p.K132N	49	35.1931	6.836	10	17	7578534	7578534	C	G	-	127	125	2	Hybrid	NA	Clustered
ENST00000269305	132	1919	TP53	p.K132N	49	35.1931	6.836	6	17	7578534	7578534	C	A	-	127	125	2	Hybrid	NA	Clustered
ENST00000269305	249	1919	TP53	p.R249	45	44.4105	9.36	1	ENST00000269305	7674216	7674218	-	ptm	-	127	125	2	Hybrid	chr17:g.7674216_7674218/c.745_747/p.249R	Direct
ENST00000269305	284	1919	TP53	p.T284	29	5.34953	7.349	1	ENST00000269305	7673768	7673770	-	ptm	-	127	125	2	Hybrid	chr17:g.7673768_7673770/c.850_852/p.284T	Direct
ENST00000269305	272	1919	TP53	p.V272A	59	28.6855	6.864	1	17	7577123	7577123	A	G	-	127	125	2	Hybrid	NA	Clustered
ENST00000269305	272	1919	TP53	p.V272G	59	28.6855	6.864	3	17	7577123	7577123	A	C	-	127	125	2	Hybrid	NA	Clustered
ENST00000269305	272	1919	TP53	p.V272L	59	28.6855	6.864	3	17	7577124	7577124	C	A	-	127	125	2	Hybrid	NA	Clustered
ENST00000269305	272	1919	TP53	p.V272M	59	28.6855	6.864	18	17	7577124	7577124	C	T	-	127	125	2	Hybrid	NA	Clustered
ENST00000269305	274	1919	TP53	p.V274L	67	20.9559	5.52	1	17	7577118	7577118	C	G	-	127	125	2	Hybrid	NA	Clustered
ENST00000269305	274	1919	TP53	p.V274D	67	20.9559	5.52	2	17	7577117	7577117	A	T	-	127	125	2	Hybrid	NA	Clustered
ENST00000269305	274	1919	TP53	p.V274F	67	20.9559	5.52	5	17	7577118	7577118	C	A	-	127	125	2	Hybrid	NA	Clustered
ENST00000269305	274	1919	TP53	p.V274G	67	20.9559	5.52	4	17	7577117	7577117	A	C	-	127	125	2	Hybrid	NA	Clustered
ENST00000269305	236	1919	TP53	p.Y236D	61	19.7343	9.20015	1	17	7577575	7577575	A	C	-	127	125	2	Hybrid	NA	Clustered
ENST00000269305	236	1919	TP53	p.Y236C	61	19.7343	9.20015	15	17	7577574	7577574	T	C	-	127	125	2	Hybrid	NA	Clustered
ENST00000269305	236	1919	TP53	p.Y236H	61	19.7343	9.20015	1	17	7577575	7577575	A	G	-	127	125	2	Hybrid	NA	Clustered
ENST00000269305	246	1919	TP53	p.M246R	55	17.5535	9.634	2	17	7577544	7577544	A	C	-	127	125	2	Hybrid	NA	Clustered
ENST00000269305	246	1919	TP53	p.M246T	55	17.5535	9.634	1	17	7577544	7577544	A	G	-	127	125	2	Hybrid	NA	Clustered
ENST00000269305	246	1919	TP53	p.M246V	55	17.5535	9.634	4	17	7577545	7577545	T	C	-	127	125	2	Hybrid	NA	Clustered
ENST00000269305	246	1919	TP53	p.M246I	55	17.5535	9.634	1	17	7577543	7577543	C	A	-	127	125	2	Hybrid	NA	Clustered
ENST00000269305	246	1919	TP53	p.M246I	55	17.5535	9.634	1	17	7577543	7577543	C	G	-	127	125	2	Hybrid	NA	Clustered
ENST00000269305	246	1919	TP53	p.M246I	55	17.5535	9.634	2	17	7577543	7577543	C	T	-	127	125	2	Hybrid	NA	Clustered
ENST00000269305	239	1919	TP53	p.N239D	70	17.0131	8.49	7	17	7577566	7577566	T	C	-	127	125	2	Hybrid	NA	Clustered
ENST00000269305	239	1919	TP53	p.N239S	70	17.0131	8.49	5	17	7577565	7577565	T	C	-	127	125	2	Hybrid	NA	Clustered
ENST00000269305	134	1919	TP53	p.F134L	75	16.8555	5.602	1	17	7578528	7578528	A	T	-	127	125	2	Hybrid	NA	Clustered
ENST00000269305	134	1919	TP53	p.F134L	75	16.8555	5.602	3	17	7578530	7578530	A	G	-	127	125	2	Hybrid	NA	Clustered
ENST00000269305	134	1919	TP53	p.F134V	75	16.8555	5.602	2	17	7578530	7578530	A	C	-	127	125	2	Hybrid	NA	Clustered
ENST00000269305	277	1919	TP53	p.C277W	46	14.0835	8.623	1	17	7577107	7577107	A	C	-	127	125	2	Hybrid	NA	Clustered
ENST00000269305	277	1919	TP53	p.C277F	46	14.0835	8.623	5	17	7577108	7577108	C	A	-	127	125	2	Hybrid	NA	Clustered
ENST00000269305	277	1919	TP53	p.C277G	46	14.0835	8.623	1	17	7577109	7577109	A	C	-	127	125	2	Hybrid	NA	Clustered
ENST00000269305	277	1919	TP53	p.C277Y	46	14.0835	8.623	1	17	7577108	7577108	C	T	-	127	125	2	Hybrid	NA	Clustered
ENST00000269305	136	1919	TP53	p.Q136E	63	12.2568	9.767	7	17	7578524	7578524	G	C	-	127	125	2	Hybrid	NA	Clustered
ENST00000269305	136	1919	TP53	p.Q136H	63	12.2568	9.767	1	17	7578522	7578522	T	A	-	127	125	2	Hybrid	NA	Clustered
ENST00000269305	136	1919	TP53	p.Q136P	63	12.2568	9.767	2	17	7578523	7578523	T	G	-	127	125	2	Hybrid	NA	Clustered
ENST00000269305	240	1919	TP53	p.S240R	65	9.15952	5.904	1	17	7577561	7577561	A	C	-	127	125	2	Hybrid	NA	Clustered
ENST00000269305	133	1919	TP53	p.M133K	63	7.6466	8.633	2	17	7578532	7578532	A	T	-	127	125	2	Hybrid	NA	Clustered
ENST00000269305	133	1919	TP53	p.M133R	63	7.6466	8.633	1	17	7578532	7578532	A	C	-	127	125	2	Hybrid	NA	Clustered
ENST00000269305	125	1919	TP53	p.T125M	58	7.31825	9.65776	2	17	7579313	7579313	G	A	-	127	125	2	Hybrid	NA	Proximal
ENST00000269305	125	1919	TP53	p.T125P	58	7.31825	9.65776	2	17	7579314	7579314	T	G	-	127	125	2	Hybrid	NA	Proximal
ENST00000269305	135	1919	TP53	p.C135R	66	28.1688	7.439	3	17	7578527	7578527	A	G	-	127	125	2	Hybrid	NA	Proximal
ENST00000269305	135	1919	TP53	p.C135W	66	28.1688	7.439	2	17	7578525	7578525	G	C	-	127	125	2	Hybrid	NA	Proximal
ENST00000269305	135	1919	TP53	p.C135Y	66	28.1688	7.439	10	17	7578526	7578526	C	T	-	127	125	2	Hybrid	NA	Proximal
ENST00000269305	135	1919	TP53	p.C135F	66	28.1688	7.439	8	17	7578526	7578526	C	A	-	127	125	2	Hybrid	NA	Proximal
ENST00000269305	243	1919	TP53	p.M243I	62	2.71896	9.625	1	17	7577552	7577552	C	A	-	127	125	2	Hybrid	NA	Proximal
ENST00000269305	248	1919	TP53	p.R248P	38	202.07	9.124	3	17	7577538	7577538	C	G	-	127	125	2	Hybrid	NA	Proximal
ENST00000269305	248	1919	TP53	p.R248Q	38	202.07	9.124	116	17	7577538	7577538	C	T	-	127	125	2	Hybrid	NA	Proximal
ENST00000269305	248	1919	TP53	p.R248W	38	202.07	9.124	72	17	7577539	7577539	G	A	-	127	125	2	Hybrid	NA	Proximal
ENST00000269305	248	1919	TP53	p.R248G	38	202.07	9.124	1	17	7577539	7577539	G	C	-	127	125	2	Hybrid	NA	Proximal
ENST00000269305	248	1919	TP53	p.R248L	38	202.07	9.124	9	17	7577538	7577538	C	A	-	127	125	2	Hybrid	NA	Proximal
ENST00000269305	249	1919	TP53	p.R249S	45	44.4105	9.36	21	17	7577534	7577534	C	A	-	127	125	2	Hybrid	chr17:g.7674216_7674218/c.745_747/p.249R	Direct
ENST00000269305	249	1919	TP53	p.R249G	45	44.4105	9.36	6	17	7577536	7577536	T	C	-	127	125	2	Hybrid	chr17:g.7674216_7674218/c.745_747/p.249R	Direct
ENST00000269305	249	1919	TP53	p.R249W	45	44.4105	9.36	3	17	7577536	7577536	T	A	-	127	125	2	Hybrid	chr17:g.7674216_7674218/c.745_747/p.249R	Direct
ENST00000269305	249	1919	TP53	p.R249T	45	44.4105	9.36	1	17	7577535	7577535	C	G	-	127	125	2	Hybrid	chr17:g.7674216_7674218/c.745_747/p.249R	Direct
ENST00000269305	249	1919	TP53	p.R249S	45	44.4105	9.36	3	17	7577534	7577534	C	G	-	127	125	2	Hybrid	chr17:g.7674216_7674218/c.745_747/p.249R	Direct
ENST00000269305	249	1919	TP53	p.R249M	45	44.4105	9.36	5	17	7577535	7577535	C	A	-	127	125	2	Hybrid	chr17:g.7674216_7674218/c.745_747/p.249R	Direct
ENST00000269305	250	1919	TP53	p.P250R	43	12.3989	8.2336	1	17	7577532	7577532	G	C	-	127	125	2	Hybrid	NA	Proximal
ENST00000269305	250	1919	TP53	p.P250L	43	12.3989	8.2336	9	17	7577532	7577532	G	A	-	127	125	2	Hybrid	NA	Proximal
ENST00000269305	251	1919	TP53	p.I251F	55	6.96255	8.792	1	17	7577530	7577530	T	A	-	127	125	2	Hybrid	NA	Proximal
ENST00000269305	251	1919	TP53	p.I251N	55	6.96255	8.792	1	17	7577529	7577529	A	T	-	127	125	2	Hybrid	NA	Proximal
ENST00000269305	251	1919	TP53	p.I251S	55	6.96255	8.792	2	17	7577529	7577529	A	C	-	127	125	2	Hybrid	NA	Proximal
ENST00000269305	270	1919	TP53	p.F270L	49	11.867	9.986	2	17	7577130	7577130	A	G	-	127	125	2	Hybrid	NA	Proximal
ENST00000269305	270	1919	TP53	p.F270S	49	11.867	9.986	4	17	7577129	7577129	A	G	-	127	125	2	Hybrid	NA	Proximal
ENST00000269305	270	1919	TP53	p.F270C	49	11.867	9.986	2	17	7577129	7577129	A	C	-	127	125	2	Hybrid	NA	Proximal
ENST00000269305	270	1919	TP53	p.F270I	49	11.867	9.986	1	17	7577130	7577130	A	T	-	127	125	2	Hybrid	NA	Proximal
ENST00000269305	270	1919	TP53	p.F270V	49	11.867	9.986	2	17	7577130	7577130	A	C	-	127	125	2	Hybrid	NA	Proximal
ENST00000269305	271	1919	TP53	p.E271V	40	19.8564	8.4805	3	17	7577126	7577126	T	A	-	127	125	2	Hybrid	NA	Proximal
ENST00000269305	271	1919	TP53	p.E271K	40	19.8564	8.4805	11	17	7577127	7577127	C	T	-	127	125	2	Hybrid	NA	Proximal
ENST00000269305	271	1919	TP53	p.E271Q	40	19.8564	8.4805	2	17	7577127	7577127	C	G	-	127	125	2	Hybrid	NA	Proximal
ENST00000269305	273	1919	TP53	p.R273H	71	236.346	0	95	17	7577120	7577120	C	T	-	127	125	2	Hybrid	NA	Proximal
ENST00000269305	273	1919	TP53	p.R273L	71	236.346	0	22	17	7577120	7577120	C	A	-	127	125	2	Hybrid	NA	Proximal
ENST00000269305	273	1919	TP53	p.R273C	71	236.346	0	104	17	7577121	7577121	G	A		127	125	2	Hybrid	NA	Proximal
ENST00000269305	273	1919	TP53	p.R273G	71	236.346	0	1	17	7577121	7577121	G	C		127	125	2	Hybrid	NA	Proximal
ENST00000269305	273	1919	TP53	p.R273P	71	236.346	0	5	17	7577120	7577120	C	G	-	127	125	2	Hybrid	NA	Proximal
ENST00000269305	273	1919	TP53	p.R273S	71	236.346	0	7	17	7577121	7577121	G	T		127	125	2	Hybrid	NA	Proximal
ENST00000269305	276	1919	TP53	p.A276P	46	10.8164	8.863	2	17	7577112	7577112	C	G	-	127	125	2	Hybrid	NA	Proximal
ENST00000269305	276	1919	TP53	p.A276D	46	10.8164	8.863	3	17	7577111	7577111	G	T	-	127	125	2	Hybrid	NA	Proximal
ENST00000269305	276	1919	TP53	p.A276G	46	10.8164	8.863	2	17	7577111	7577111	G	C	-	127	125	2	Hybrid	NA	Proximal
ENST00000269305	279	1919	TP53	p.G279E	43	12.6981	9.77551	6	17	7577102	7577102	C	T	-	127	125	2	Hybrid	NA	Proximal
ENST00000269305	279	1919	TP53	p.G279R	43	12.6981	9.77551	1	17	7577103	7577103	C	G	-	127	125	2	Hybrid	NA	Proximal
ENST00000269305	280	1919	TP53	p.R280G	38	48.2286	9.66602	6	17	7577100	7577100	T	C	-	127	125	2	Hybrid	NA	Proximal
ENST00000269305	280	1919	TP53	p.R280I	38	48.2286	9.66602	5	17	7577099	7577099	C	A	-	127	125	2	Hybrid	NA	Proximal
ENST00000269305	280	1919	TP53	p.R280K	38	48.2286	9.66602	14	17	7577099	7577099	C	T	-	127	125	2	Hybrid	NA	Proximal
ENST00000269305	280	1919	TP53	p.R280S	38	48.2286	9.66602	1	17	7577098	7577098	T	A	-	127	125	2	Hybrid	NA	Proximal
ENST00000269305	280	1919	TP53	p.R280S	38	48.2286	9.66602	2	17	7577098	7577098	T	G	-	127	125	2	Hybrid	NA	Proximal
ENST00000269305	280	1919	TP53	p.R280T	38	48.2286	9.66602	18	17	7577099	7577099	C	G	-	127	125	2	Hybrid	NA	Proximal
ENST00000269305	281	1919	TP53	p.D281A	46	30.9465	6.2877	2	17	7577096	7577096	T	G	-	127	125	2	Hybrid	NA	Proximal
ENST00000269305	281	1919	TP53	p.D281E	46	30.9465	6.2877	2	17	7577095	7577095	G	C	-	127	125	2	Hybrid	NA	Proximal
ENST00000269305	281	1919	TP53	p.D281E	46	30.9465	6.2877	3	17	7577095	7577095	G	T	-	127	125	2	Hybrid	NA	Proximal
ENST00000269305	281	1919	TP53	p.D281H	46	30.9465	6.2877	4	17	7577097	7577097	C	G	-	127	125	2	Hybrid	NA	Proximal
ENST00000269305	281	1919	TP53	p.D281N	46	30.9465	6.2877	1	17	7577097	7577097	C	T	-	127	125	2	Hybrid	NA	Proximal
ENST00000269305	281	1919	TP53	p.D281V	46	30.9465	6.2877	3	17	7577096	7577096	T	A	-	127	125	2	Hybrid	NA	Proximal
ENST00000269305	281	1919	TP53	p.D281Y	46	30.9465	6.2877	8	17	7577097	7577097	C	A	-	127	125	2	Hybrid	NA	Proximal
ENST00000269305	282	1919	TP53	p.R282G	45	82.7596	9.346	2	17	7577094	7577094	G	C	-	127	125	2	Hybrid	NA	Proximal
ENST00000269305	282	1919	TP53	p.R282Q	45	82.7596	9.346	1	17	7577093	7577093	C	T	-	127	125	2	Hybrid	NA	Proximal
ENST00000269305	282	1919	TP53	p.R282W	45	82.7596	9.346	78	17	7577094	7577094	G	A	-	127	125	2	Hybrid	NA	Proximal
ENST00000269305	284	1919	TP53	p.T284P	29	5.34953	7.349	1	17	7577088	7577088	T	G	-	127	125	2	Hybrid	chr17:g.7673768_7673770/c.850_852/p.284T	Direct
ENST00000269305	285	1919	TP53	p.E285K	35	28.8051	8.19884	22	17	7577085	7577085	C	T	-	127	125	2	Hybrid	NA	Proximal
ENST00000269305	285	1919	TP53	p.E285Q	35	28.8051	8.19884	1	17	7577085	7577085	C	G	-	127	125	2	Hybrid	NA	Proximal
ENST00000269305	285	1919	TP53	p.E285V	35	28.8051	8.19884	4	17	7577084	7577084	T	A	-	127	125	2	Hybrid	NA	Proximal
ENST00000269305	175	1919.1	TP53	p.R175C	73	151.037	0	2	17	7578407	7578407	G	A	-	103	101	2	Hybrid	NA	Clustered
ENST00000269305	175	1919.1	TP53	p.R175G	73	151.037	0	9	17	7578407	7578407	G	C	-	103	101	2	Hybrid	NA	Clustered
ENST00000269305	175	1919.1	TP53	p.R175H	73	151.037	0	133	17	7578406	7578406	C	T		103	101	2	Hybrid	NA	Clustered
ENST00000269305	175	1919.1	TP53	p.R175L	73	151.037	0	1	17	7578406	7578406	C	A		103	101	2	Hybrid	NA	Clustered
ENST00000269305	179	1919.1	TP53	p.H179Q	57	73.3883	5.00885	1	17	7578393	7578393	A	C	-	103	101	2	Hybrid	NA	Clustered
ENST00000269305	179	1919.1	TP53	p.H179R	57	73.3883	5.00885	37	17	7578394	7578394	T	C	-	103	101	2	Hybrid	NA	Clustered
ENST00000269305	179	1919.1	TP53	p.H179Y	57	73.3883	5.00885	15	17	7578395	7578395	G	A	-	103	101	2	Hybrid	NA	Clustered
ENST00000269305	179	1919.1	TP53	p.H179D	57	73.3883	5.00885	5	17	7578395	7578395	G	C	-	103	101	2	Hybrid	NA	Clustered
ENST00000269305	179	1919.1	TP53	p.H179L	57	73.3883	5.00885	3	17	7578394	7578394	T	A	-	103	101	2	Hybrid	NA	Clustered
ENST00000269305	179	1919.1	TP53	p.H179N	57	73.3883	5.00885	4	17	7578395	7578395	G	T	-	103	101	2	Hybrid	NA	Clustered
ENST00000269305	179	1919.1	TP53	p.H179P	57	73.3883	5.00885	1	17	7578394	7578394	T	G	-	103	101	2	Hybrid	NA	Clustered
ENST00000269305	195	1919.1	TP53	p.I195F	64	38.2437	9.29	7	17	7578266	7578266	T	A	-	103	101	2	Hybrid	NA	Clustered
ENST00000269305	195	1919.1	TP53	p.I195M	64	38.2437	9.29	1	17	7578264	7578264	G	C	-	103	101	2	Hybrid	NA	Clustered
ENST00000269305	195	1919.1	TP53	p.I195N	64	38.2437	9.29	4	17	7578265	7578265	A	T	-	103	101	2	Hybrid	NA	Clustered
ENST00000269305	195	1919.1	TP53	p.I195S	64	38.2437	9.29	2	17	7578265	7578265	A	C	-	103	101	2	Hybrid	NA	Clustered
ENST00000269305	195	1919.1	TP53	p.I195T	64	38.2437	9.29	21	17	7578265	7578265	A	G	-	103	101	2	Hybrid	NA	Clustered
ENST00000269305	155	1919.1	TP53	p.T155	54	15.7398	7.842	1	ENST00000269305	7675147	7675149	-	ptm	-	103	101	2	Hybrid	chr17:g.7675147_7675149/c.463_465/p.155T	Direct
ENST00000269305	183	1919.1	TP53	p.S183	29	0.768984	9.603	1	ENST00000269305	7675063	7675065	-	ptm	-	103	101	2	Hybrid	chr17:g.7675063_7675065/c.547_549/p.183S	Proximal
ENST00000269305	242	1919.1	TP53	p.C242R	53	28.5614	8.66	1	17	7577557	7577557	A	G	-	103	101	2	Hybrid	NA	Clustered
ENST00000269305	242	1919.1	TP53	p.C242F	53	28.5614	8.66	10	17	7577556	7577556	C	A	-	103	101	2	Hybrid	NA	Clustered
ENST00000269305	242	1919.1	TP53	p.C242G	53	28.5614	8.66	2	17	7577557	7577557	A	C	-	103	101	2	Hybrid	NA	Clustered
ENST00000269305	242	1919.1	TP53	p.C242S	53	28.5614	8.66	2	17	7577556	7577556	C	G	-	103	101	2	Hybrid	NA	Clustered
ENST00000269305	242	1919.1	TP53	p.C242S	53	28.5614	8.66	2	17	7577557	7577557	A	T	-	103	101	2	Hybrid	NA	Clustered
ENST00000269305	242	1919.1	TP53	p.C242Y	53	28.5614	8.66	5	17	7577556	7577556	C	T	-	103	101	2	Hybrid	NA	Clustered
ENST00000269305	194	1919.1	TP53	p.L194F	68	26.9935	5.70702	1	17	7578269	7578269	G	A	-	103	101	2	Hybrid	NA	Clustered
ENST00000269305	194	1919.1	TP53	p.L194H	68	26.9935	5.70702	3	17	7578268	7578268	A	T	-	103	101	2	Hybrid	NA	Clustered
ENST00000269305	194	1919.1	TP53	p.L194P	68	26.9935	5.70702	2	17	7578268	7578268	A	G	-	103	101	2	Hybrid	NA	Clustered
ENST00000269305	194	1919.1	TP53	p.L194R	68	26.9935	5.70702	15	17	7578268	7578268	A	C	-	103	101	2	Hybrid	NA	Clustered
ENST00000269305	244	1919.1	TP53	p.G244C	48	22.2383	9.073	4	17	7577551	7577551	C	A	-	103	101	2	Hybrid	NA	Clustered
ENST00000269305	244	1919.1	TP53	p.G244D	48	22.2383	9.073	6	17	7577550	7577550	C	T	-	103	101	2	Hybrid	NA	Clustered
ENST00000269305	244	1919.1	TP53	p.G244R	48	22.2383	9.073	1	17	7577551	7577551	C	G	-	103	101	2	Hybrid	NA	Clustered
ENST00000269305	244	1919.1	TP53	p.G244S	48	22.2383	9.073	9	17	7577551	7577551	C	T	-	103	101	2	Hybrid	NA	Clustered
ENST00000269305	244	1919.1	TP53	p.G244V	48	22.2383	9.073	1	17	7577550	7577550	C	A	-	103	101	2	Hybrid	NA	Clustered
ENST00000269305	168	1919.1	TP53	p.H168L	49	10.5091	5.233	2	17	7578427	7578427	T	A	-	103	101	2	Hybrid	NA	Clustered
ENST00000269305	168	1919.1	TP53	p.H168P	49	10.5091	5.233	1	17	7578427	7578427	T	G	-	103	101	2	Hybrid	NA	Clustered
ENST00000269305	168	1919.1	TP53	p.H168R	49	10.5091	5.233	1	17	7578427	7578427	T	C	-	103	101	2	Hybrid	NA	Clustered
ENST00000269305	172	1919.1	TP53	p.V172D	39	8.98907	8.593	2	17	7578415	7578415	A	T	-	103	101	2	Hybrid	NA	Clustered
ENST00000269305	172	1919.1	TP53	p.V172F	39	8.98907	8.593	3	17	7578416	7578416	C	A	-	103	101	2	Hybrid	NA	Clustered
ENST00000269305	172	1919.1	TP53	p.V172G	39	8.98907	8.593	2	17	7578415	7578415	A	C	-	103	101	2	Hybrid	NA	Clustered
ENST00000269305	190	1919.1	TP53	p.P190L	35	8.67194	8.8005	7	17	7578280	7578280	G	A	-	103	101	2	Hybrid	NA	Clustered
ENST00000269305	190	1919.1	TP53	p.P190R	35	8.67194	8.8005	1	17	7578280	7578280	G	C	-	103	101	2	Hybrid	NA	Clustered
ENST00000269305	180	1919.1	TP53	p.E180K	37	7.19212	5.36	2	17	7578392	7578392	C	T	-	103	101	2	Hybrid	NA	Clustered
ENST00000269305	174	1919.1	TP53	p.R174W	69	5.59919	7.472	3	17	7578410	7578410	T	A	-	103	101	2	Hybrid	NA	Clustered
ENST00000269305	137	1919.1	TP53	p.L137Q	66	4.0317	9.77325	1	17	7578520	7578520	A	T	-	103	101	2	Hybrid	NA	Clustered
ENST00000269305	121	1919.1	TP53	p.S121Y	60	3.61416	7.472	1	17	7579325	7579325	G	T	-	103	101	2	Hybrid	NA	Clustered
ENST00000269305	169	1919.1	TP53	p.M169I	36	2.74943	7.749	2	17	7578423	7578423	C	T	-	103	101	2	Hybrid	NA	Clustered
ENST00000269305	120	1919.1	TP53	p.K120E	64	5.10329	9.29	2	17	7579329	7579329	T	C	-	103	101	2	Hybrid	NA	Proximal
ENST00000269305	151	1919.1	TP53	p.P151A	50	32.1633	8.197	2	17	7578479	7578479	G	C	-	103	101	2	Hybrid	NA	Proximal
ENST00000269305	151	1919.1	TP53	p.P151H	50	32.1633	8.197	5	17	7578478	7578478	G	T	-	103	101	2	Hybrid	NA	Proximal
ENST00000269305	151	1919.1	TP53	p.P151L	50	32.1633	8.197	1	17	7578478	7578478	G	A	-	103	101	2	Hybrid	NA	Proximal
ENST00000269305	151	1919.1	TP53	p.P151R	50	32.1633	8.197	4	17	7578478	7578478	G	C	-	103	101	2	Hybrid	NA	Proximal
ENST00000269305	151	1919.1	TP53	p.P151S	50	32.1633	8.197	14	17	7578479	7578479	G	A	-	103	101	2	Hybrid	NA	Proximal
ENST00000269305	151	1919.1	TP53	p.P151T	50	32.1633	8.197	4	17	7578479	7578479	G	T	-	103	101	2	Hybrid	NA	Proximal
ENST00000269305	154	1919.1	TP53	p.G154V	54	15.326	4.597	7	17	7578469	7578469	C	A	-	103	101	2	Hybrid	NA	Proximal
ENST00000269305	155	1919.1	TP53	p.T155N	54	15.7398	7.842	4	17	7578466	7578466	G	T	-	103	101	2	Hybrid	chr17:g.7675147_7675149/c.463_465/p.155T	Direct
ENST00000269305	155	1919.1	TP53	p.T155I	54	15.7398	7.842	2	17	7578466	7578466	G	A	-	103	101	2	Hybrid	chr17:g.7675147_7675149/c.463_465/p.155T	Direct
ENST00000269305	155	1919.1	TP53	p.T155P	54	15.7398	7.842	4	17	7578467	7578467	T	G	-	103	101	2	Hybrid	chr17:g.7675147_7675149/c.463_465/p.155T	Direct
ENST00000269305	156	1919.1	TP53	p.R156C	54	9.6131	7.878	1	17	7578464	7578464	G	A	-	103	101	2	Hybrid	NA	Proximal
ENST00000269305	156	1919.1	TP53	p.R156G	54	9.6131	7.878	1	17	7578464	7578464	G	C	-	103	101	2	Hybrid	NA	Proximal
ENST00000269305	156	1919.1	TP53	p.R156H	54	9.6131	7.878	1	17	7578463	7578463	C	T	-	103	101	2	Hybrid	NA	Proximal
ENST00000269305	156	1919.1	TP53	p.R156P	54	9.6131	7.878	4	17	7578463	7578463	C	G	-	103	101	2	Hybrid	NA	Proximal
ENST00000269305	173	1919.1	TP53	p.V173L	56	28.361	9.2875	3	17	7578413	7578413	C	G	-	103	101	2	Hybrid	NA	Proximal
ENST00000269305	173	1919.1	TP53	p.V173G	56	28.361	9.2875	3	17	7578412	7578412	A	C	-	103	101	2	Hybrid	NA	Proximal
ENST00000269305	173	1919.1	TP53	p.V173L	56	28.361	9.2875	8	17	7578413	7578413	C	A	-	103	101	2	Hybrid	NA	Proximal
ENST00000269305	173	1919.1	TP53	p.V173M	56	28.361	9.2875	10	17	7578413	7578413	C	T	-	103	101	2	Hybrid	NA	Proximal
ENST00000269305	173	1919.1	TP53	p.V173A	56	28.361	9.2875	1	17	7578412	7578412	A	G	-	103	101	2	Hybrid	NA	Proximal
ENST00000269305	173	1919.1	TP53	p.V173E	56	28.361	9.2875	1	17	7578412	7578412	A	T	-	103	101	2	Hybrid	NA	Proximal
ENST00000269305	176	1919.1	TP53	p.C176F	55	55.4834	5.32	23	17	7578403	7578403	C	A	-	103	101	2	Hybrid	NA	Proximal
ENST00000269305	176	1919.1	TP53	p.C176G	55	55.4834	5.32	1	17	7578404	7578404	A	C	-	103	101	2	Hybrid	NA	Proximal
ENST00000269305	176	1919.1	TP53	p.C176R	55	55.4834	5.32	1	17	7578404	7578404	A	G	-	103	101	2	Hybrid	NA	Proximal
ENST00000269305	176	1919.1	TP53	p.C176S	55	55.4834	5.32	1	17	7578403	7578403	C	G	-	103	101	2	Hybrid	NA	Proximal
ENST00000269305	176	1919.1	TP53	p.C176S	55	55.4834	5.32	1	17	7578404	7578404	A	T	-	103	101	2	Hybrid	NA	Proximal
ENST00000269305	176	1919.1	TP53	p.C176W	55	55.4834	5.32	2	17	7578402	7578402	G	C	-	103	101	2	Hybrid	NA	Proximal
ENST00000269305	176	1919.1	TP53	p.C176Y	55	55.4834	5.32	19	17	7578403	7578403	C	T	-	103	101	2	Hybrid	NA	Proximal
ENST00000269305	177	1919.1	TP53	p.P177H	48	10.3436	8.41	1	17	7578400	7578400	G	T	-	103	101	2	Hybrid	NA	Proximal
ENST00000269305	177	1919.1	TP53	p.P177L	48	10.3436	8.41	1	17	7578400	7578400	G	A	-	103	101	2	Hybrid	NA	Proximal
ENST00000269305	177	1919.1	TP53	p.P177R	48	10.3436	8.41	4	17	7578400	7578400	G	C	-	103	101	2	Hybrid	NA	Proximal
ENST00000269305	177	1919.1	TP53	p.P177S	48	10.3436	8.41	1	17	7578401	7578401	G	A	-	103	101	2	Hybrid	NA	Proximal
ENST00000269305	177	1919.1	TP53	p.P177T	48	10.3436	8.41	1	17	7578401	7578401	G	T	-	103	101	2	Hybrid	NA	Proximal
ENST00000269305	178	1919.1	TP53	p.H178Q	44	6.35749	8.611	2	17	7578396	7578396	G	T	-	103	101	2	Hybrid	NA	Proximal
ENST00000269305	181	1919.1	TP53	p.R181C	30	6.26875	9.074	1	17	7578389	7578389	G	A	-	103	101	2	Hybrid	NA	Proximal
ENST00000269305	181	1919.1	TP53	p.R181H	30	6.26875	9.074	4	17	7578388	7578388	C	T	-	103	101	2	Hybrid	NA	Proximal
ENST00000269305	181	1919.1	TP53	p.R181P	30	6.26875	9.074	1	17	7578388	7578388	C	G	-	103	101	2	Hybrid	NA	Proximal
ENST00000269305	192	1919.1	TP53	p.Q192R	44	4.18174	6.6255	1	17	7578274	7578274	T	C	-	103	101	2	Hybrid	NA	Proximal
ENST00000269305	193	1919.1	TP53	p.H193D	45	59.8272	7.442	1	17	7578272	7578272	G	C	-	103	101	2	Hybrid	NA	Proximal
ENST00000269305	193	1919.1	TP53	p.H193L	45	59.8272	7.442	10	17	7578271	7578271	T	A	-	103	101	2	Hybrid	NA	Proximal
ENST00000269305	193	1919.1	TP53	p.H193N	45	59.8272	7.442	3	17	7578272	7578272	G	T	-	103	101	2	Hybrid	NA	Proximal
ENST00000269305	193	1919.1	TP53	p.H193P	45	59.8272	7.442	6	17	7578271	7578271	T	G	-	103	101	2	Hybrid	NA	Proximal
ENST00000269305	193	1919.1	TP53	p.H193R	45	59.8272	7.442	24	17	7578271	7578271	T	C	-	103	101	2	Hybrid	NA	Proximal
ENST00000269305	193	1919.1	TP53	p.H193Y	45	59.8272	7.442	13	17	7578272	7578272	G	A	-	103	101	2	Hybrid	NA	Proximal
ENST00000269305	196	1919.1	TP53	p.R196P	52	6.54207	8.70915	3	17	7578262	7578262	C	G	-	103	101	2	Hybrid	NA	Proximal
ENST00000269305	214	1919.1	TP53	p.H214L	48	19.6243	9.668	1	17	7578208	7578208	T	A	-	103	101	2	Hybrid	NA	Proximal
ENST00000269305	214	1919.1	TP53	p.H214R	48	19.6243	9.668	16	17	7578208	7578208	T	C	-	103	101	2	Hybrid	NA	Proximal
ENST00000269305	237	1919.1	TP53	p.M237I	45	32.7476	5.8965	16	17	7577570	7577570	C	T	-	103	101	2	Hybrid	NA	Proximal
ENST00000269305	237	1919.1	TP53	p.M237I	45	32.7476	5.8965	6	17	7577570	7577570	C	A	-	103	101	2	Hybrid	NA	Proximal
ENST00000269305	237	1919.1	TP53	p.M237K	45	32.7476	5.8965	3	17	7577571	7577571	A	T	-	103	101	2	Hybrid	NA	Proximal
ENST00000269305	237	1919.1	TP53	p.M237V	45	32.7476	5.8965	3	17	7577572	7577572	T	C	-	103	101	2	Hybrid	NA	Proximal
ENST00000269305	245	1919.1	TP53	p.G245D	54	89.5548	8.662	15	17	7577547	7577547	C	T	-	103	101	2	Hybrid	NA	Proximal
ENST00000269305	245	1919.1	TP53	p.G245R	54	89.5548	8.662	2	17	7577548	7577548	C	G	-	103	101	2	Hybrid	NA	Proximal
ENST00000269305	245	1919.1	TP53	p.G245S	54	89.5548	8.662	40	17	7577548	7577548	C	T	-	103	101	2	Hybrid	NA	Proximal
ENST00000269305	245	1919.1	TP53	p.G245A	54	89.5548	8.662	1	17	7577547	7577547	C	G	-	103	101	2	Hybrid	NA	Proximal
ENST00000269305	245	1919.1	TP53	p.G245C	54	89.5548	8.662	11	17	7577548	7577548	C	A	-	103	101	2	Hybrid	NA	Proximal
ENST00000269305	245	1919.1	TP53	p.G245V	54	89.5548	8.662	18	17	7577547	7577547	C	A	-	103	101	2	Hybrid	NA	Proximal
ENST00000269305	149	1919.2	TP53	p.S149	29	0.955912	9.93233	1	ENST00000269305	7675165	7675167	-	ptm	-	40	37	3	Hybrid	chr17:g.7675165_7675167/c.445_447/p.149S	Proximal
ENST00000269305	150	1919.2	TP53	p.T150	22	2.9981	8.065	1	ENST00000269305	7675162	7675164	-	ptm	-	40	37	3	Hybrid	chr17:g.7675162_7675164/c.448_450/p.150T	Proximal
ENST00000269305	220	1919.2	TP53	p.Y220	32	70.9507	0	1	ENST00000269305	7674871	7674873	-	ptm		40	37	3	Hybrid	chr17:g.7674871_7674873/c.658_660/p.220Y	Direct
ENST00000269305	258	1919.2	TP53	p.E258A	35	9.35469	9.61036	1	17	7577508	7577508	T	G	-	40	37	3	Hybrid	NA	Clustered
ENST00000269305	258	1919.2	TP53	p.E258D	35	9.35469	9.61036	1	17	7577507	7577507	T	A	-	40	37	3	Hybrid	NA	Clustered
ENST00000269305	258	1919.2	TP53	p.E258G	35	9.35469	9.61036	1	17	7577508	7577508	T	C	-	40	37	3	Hybrid	NA	Clustered
ENST00000269305	258	1919.2	TP53	p.E258K	35	9.35469	9.61036	3	17	7577509	7577509	C	T	-	40	37	3	Hybrid	NA	Clustered
ENST00000269305	258	1919.2	TP53	p.E258Q	35	9.35469	9.61036	2	17	7577509	7577509	C	G	-	40	37	3	Hybrid	NA	Clustered
ENST00000269305	257	1919.2	TP53	p.L257P	46	8.23108	7.67681	1	17	7577511	7577511	A	G	-	40	37	3	Hybrid	NA	Clustered
ENST00000269305	257	1919.2	TP53	p.L257R	46	8.23108	7.67681	1	17	7577511	7577511	A	C	-	40	37	3	Hybrid	NA	Clustered
ENST00000269305	257	1919.2	TP53	p.L257Q	46	8.23108	7.67681	3	17	7577511	7577511	A	T	-	40	37	3	Hybrid	NA	Clustered
ENST00000269305	232	1919.2	TP53	p.I232T	39	7.55716	9.6895	2	17	7577586	7577586	A	G	-	40	37	3	Hybrid	NA	Clustered
ENST00000269305	232	1919.2	TP53	p.I232N	39	7.55716	9.6895	2	17	7577586	7577586	A	T	-	40	37	3	Hybrid	NA	Clustered
ENST00000269305	232	1919.2	TP53	p.I232S	39	7.55716	9.6895	3	17	7577586	7577586	A	C	-	40	37	3	Hybrid	NA	Clustered
ENST00000269305	145	1919.2	TP53	p.L145P	48	5.39706	7.551	2	17	7578496	7578496	A	G	-	40	37	3	Hybrid	NA	Clustered
ENST00000269305	145	1919.2	TP53	p.L145R	48	5.39706	7.551	2	17	7578496	7578496	A	C	-	40	37	3	Hybrid	NA	Clustered
ENST00000269305	145	1919.2	TP53	p.L145Q	48	5.39706	7.551	1	17	7578496	7578496	A	T	-	40	37	3	Hybrid	NA	Clustered
ENST00000269305	107	1919.2	TP53	p.Y107D	37	4.11693	9.79298	3	17	7579368	7579368	A	C	-	40	37	3	Hybrid	NA	Proximal
ENST00000269305	109	1919.2	TP53	p.F109S	35	6.71754	9.68413	2	17	7579361	7579361	A	G	-	40	37	3	Hybrid	NA	Proximal
ENST00000269305	109	1919.2	TP53	p.F109V	35	6.71754	9.68413	2	17	7579362	7579362	A	C	-	40	37	3	Hybrid	NA	Proximal
ENST00000269305	109	1919.2	TP53	p.F109C	35	6.71754	9.68413	2	17	7579361	7579361	A	C	-	40	37	3	Hybrid	NA	Proximal
ENST00000269305	113	1919.2	TP53	p.F113C	33	5.42482	7.996	3	17	7579349	7579349	A	C	-	40	37	3	Hybrid	NA	Proximal
ENST00000269305	113	1919.2	TP53	p.F113V	33	5.42482	7.996	2	17	7579350	7579350	A	C	-	40	37	3	Hybrid	NA	Proximal
ENST00000269305	147	1919.2	TP53	p.V147G	36	0.99458	8.38056	1	17	7578490	7578490	A	C	-	40	37	3	Hybrid	NA	Proximal
ENST00000269305	152	1919.2	TP53	p.P152L	51	14.7094	7.518	8	17	7578475	7578475	G	A	-	40	37	3	Hybrid	NA	Proximal
ENST00000269305	152	1919.2	TP53	p.P152Q	51	14.7094	7.518	2	17	7578475	7578475	G	T	-	40	37	3	Hybrid	NA	Proximal
ENST00000269305	152	1919.2	TP53	p.P152S	51	14.7094	7.518	2	17	7578476	7578476	G	A	-	40	37	3	Hybrid	NA	Proximal
ENST00000269305	157	1919.2	TP53	p.V157D	66	40.6687	6.67	3	17	7578460	7578460	A	T	-	40	37	3	Hybrid	NA	Proximal
ENST00000269305	157	1919.2	TP53	p.V157F	66	40.6687	6.67	31	17	7578461	7578461	C	A	-	40	37	3	Hybrid	NA	Proximal
ENST00000269305	157	1919.2	TP53	p.V157G	66	40.6687	6.67	3	17	7578460	7578460	A	C	-	40	37	3	Hybrid	NA	Proximal
ENST00000269305	157	1919.2	TP53	p.V157L	66	40.6687	6.67	2	17	7578461	7578461	C	G	-	40	37	3	Hybrid	NA	Proximal
ENST00000269305	218	1919.2	TP53	p.V218E	46	5.59811	8.23833	1	17	7578196	7578196	A	T	-	40	37	3	Hybrid	NA	Proximal
ENST00000269305	218	1919.2	TP53	p.V218G	46	5.59811	8.23833	3	17	7578196	7578196	A	C	-	40	37	3	Hybrid	NA	Proximal
ENST00000269305	220	1919.2	TP53	p.Y220S	32	70.9507	0	4	17	7578190	7578190	T	G	-	40	37	3	Hybrid	chr17:g.7674871_7674873/c.658_660/p.220Y	Direct
ENST00000269305	220	1919.2	TP53	p.Y220H	32	70.9507	0	3	17	7578191	7578191	A	G	-	40	37	3	Hybrid	chr17:g.7674871_7674873/c.658_660/p.220Y	Direct
ENST00000269305	220	1919.2	TP53	p.Y220C	32	70.9507	0	60	17	7578190	7578190	T	C	-	40	37	3	Hybrid	chr17:g.7674871_7674873/c.658_660/p.220Y	Direct
ENST00000269305	220	1919.2	TP53	p.Y220D	32	70.9507	0	2	17	7578191	7578191	A	C	-	40	37	3	Hybrid	chr17:g.7674871_7674873/c.658_660/p.220Y	Direct
ENST00000269305	224	1919.2	TP53	p.E224D	18	7.92804	4.217	2	17	7578177	7578177	C	A	-	40	37	3	Hybrid	NA	Proximal
ENST00000269305	224	1919.2	TP53	p.E224D	18	7.92804	4.217	3	17	7578177	7578177	C	G	-	40	37	3	Hybrid	NA	Proximal
ENST00000269305	230	1919.2	TP53	p.T230P	32	2.39389	6.506	1	17	7577593	7577593	T	G	-	40	37	3	Hybrid	NA	Proximal
ENST00000269305	266	1919.3	TP53	p.G266E	33	35.6769	9.90847	10	17	7577141	7577141	C	T	-	54	53	1	Hybrid	NA	Clustered
ENST00000269305	266	1919.3	TP53	p.G266R	33	35.6769	9.90847	10	17	7577142	7577142	C	T	-	54	53	1	Hybrid	NA	Clustered
ENST00000269305	266	1919.3	TP53	p.G266V	33	35.6769	9.90847	15	17	7577141	7577141	C	A	-	54	53	1	Hybrid	NA	Clustered
ENST00000269305	215	1919.3	TP53	p.S215	49	15.9271	6.422	1	ENST00000269305	7674886	7674888	-	ptm	-	54	53	1	Hybrid	chr17:g.7674886_7674888/c.643_645/p.215S	Direct
ENST00000269305	205	1919.3	TP53	p.Y205D	43	27.3602	9.747	1	17	7578236	7578236	A	C	-	54	53	1	Hybrid	NA	Clustered
ENST00000269305	205	1919.3	TP53	p.Y205F	43	27.3602	9.747	1	17	7578235	7578235	T	A	-	54	53	1	Hybrid	NA	Clustered
ENST00000269305	205	1919.3	TP53	p.Y205S	43	27.3602	9.747	4	17	7578235	7578235	T	G	-	54	53	1	Hybrid	NA	Clustered
ENST00000269305	205	1919.3	TP53	p.Y205C	43	27.3602	9.747	15	17	7578235	7578235	T	C	-	54	53	1	Hybrid	NA	Clustered
ENST00000269305	205	1919.3	TP53	p.Y205H	43	27.3602	9.747	2	17	7578236	7578236	A	G	-	54	53	1	Hybrid	NA	Clustered
ENST00000269305	205	1919.3	TP53	p.Y205N	43	27.3602	9.747	3	17	7578236	7578236	A	T	-	54	53	1	Hybrid	NA	Clustered
ENST00000269305	161	1919.3	TP53	p.A161D	56	19.7063	5.968	3	17	7578448	7578448	G	T	-	54	53	1	Hybrid	NA	Clustered
ENST00000269305	161	1919.3	TP53	p.A161P	56	19.7063	5.968	1	17	7578449	7578449	C	G	-	54	53	1	Hybrid	NA	Clustered
ENST00000269305	161	1919.3	TP53	p.A161S	56	19.7063	5.968	4	17	7578449	7578449	C	A	-	54	53	1	Hybrid	NA	Clustered
ENST00000269305	161	1919.3	TP53	p.A161T	56	19.7063	5.968	7	17	7578449	7578449	C	T	-	54	53	1	Hybrid	NA	Clustered
ENST00000269305	161	1919.3	TP53	p.A161V	56	19.7063	5.968	2	17	7578448	7578448	G	A	-	54	53	1	Hybrid	NA	Clustered
ENST00000269305	259	1919.3	TP53	p.D259Y	28	10.0685	9.916	4	17	7577506	7577506	C	A	-	54	53	1	Hybrid	NA	Clustered
ENST00000269305	259	1919.3	TP53	p.D259N	28	10.0685	9.916	1	17	7577506	7577506	C	T	-	54	53	1	Hybrid	NA	Clustered
ENST00000269305	259	1919.3	TP53	p.D259V	28	10.0685	9.916	5	17	7577505	7577505	T	A	-	54	53	1	Hybrid	NA	Clustered
ENST00000269305	197	1919.3	TP53	p.V197M	37	6.93987	9.799	1	17	7578260	7578260	C	T	-	54	53	1	Hybrid	NA	Clustered
ENST00000269305	197	1919.3	TP53	p.V197G	37	6.93987	9.799	3	17	7578259	7578259	A	C	-	54	53	1	Hybrid	NA	Clustered
ENST00000269305	197	1919.3	TP53	p.V197L	37	6.93987	9.799	2	17	7578260	7578260	C	A	-	54	53	1	Hybrid	NA	Clustered
ENST00000269305	255	1919.3	TP53	p.I255S	39	6.61122	8.1365	2	17	7577517	7577517	A	C	-	54	53	1	Hybrid	NA	Clustered
ENST00000269305	255	1919.3	TP53	p.I255F	39	6.61122	8.1365	2	17	7577518	7577518	T	A	-	54	53	1	Hybrid	NA	Clustered
ENST00000269305	255	1919.3	TP53	p.I255N	39	6.61122	8.1365	1	17	7577517	7577517	A	T	-	54	53	1	Hybrid	NA	Clustered
ENST00000269305	255	1919.3	TP53	p.I255T	39	6.61122	8.1365	1	17	7577517	7577517	A	G	-	54	53	1	Hybrid	NA	Clustered
ENST00000269305	164	1919.3	TP53	p.K164E	43	4.92437	6.214	3	17	7578440	7578440	T	C	-	54	53	1	Hybrid	NA	Clustered
ENST00000269305	256	1919.3	TP53	p.T256I	41	3.81695	5.2245	1	17	7577514	7577514	G	A	-	54	53	1	Hybrid	NA	Clustered
ENST00000269305	254	1919.3	TP53	p.I254S	31	3.4332	8.623	3	17	7577520	7577520	A	C	-	54	53	1	Hybrid	NA	Clustered
ENST00000269305	160	1919.3	TP53	p.M160I	50	3.41498	6.946	1	17	7578450	7578450	C	A	-	54	53	1	Hybrid	NA	Clustered
ENST00000269305	162	1919.3	TP53	p.I162F	39	3.03518	9.414	1	17	7578446	7578446	T	A	-	54	53	1	Hybrid	NA	Clustered
ENST00000269305	162	1919.3	TP53	p.I162N	39	3.03518	9.414	1	17	7578445	7578445	A	T	-	54	53	1	Hybrid	NA	Clustered
ENST00000269305	158	1919.3	TP53	p.R158H	58	48.3049	0	16	17	7578457	7578457	C	T		54	53	1	Hybrid	NA	Proximal
ENST00000269305	158	1919.3	TP53	p.R158L	58	48.3049	0	23	17	7578457	7578457	C	A		54	53	1	Hybrid	NA	Proximal
ENST00000269305	158	1919.3	TP53	p.R158P	58	48.3049	0	1	17	7578457	7578457	C	G		54	53	1	Hybrid	NA	Proximal
ENST00000269305	158	1919.3	TP53	p.R158G	58	48.3049	0	3	17	7578458	7578458	G	C	-	54	53	1	Hybrid	NA	Proximal
ENST00000269305	158	1919.3	TP53	p.R158S	58	48.3049	0	2	17	7578458	7578458	G	T	-	54	53	1	Hybrid	NA	Proximal
ENST00000269305	159	1919.3	TP53	p.A159P	55	23.5347	5.172	9	17	7578455	7578455	C	G	-	54	53	1	Hybrid	NA	Proximal
ENST00000269305	159	1919.3	TP53	p.A159V	55	23.5347	5.172	12	17	7578454	7578454	G	A	-	54	53	1	Hybrid	NA	Proximal
ENST00000269305	204	1919.3	TP53	p.E204D	39	2.94269	8.066	1	17	7578237	7578237	C	G	-	54	53	1	Hybrid	NA	Proximal
ENST00000269305	204	1919.3	TP53	p.E204Q	39	2.94269	8.066	1	17	7578239	7578239	C	G	-	54	53	1	Hybrid	NA	Proximal
ENST00000269305	215	1919.3	TP53	p.S215N	49	15.9271	6.422	2	17	7578205	7578205	C	T	-	54	53	1	Hybrid	chr17:g.7674886_7674888/c.643_645/p.215S	Direct
ENST00000269305	215	1919.3	TP53	p.S215I	49	15.9271	6.422	4	17	7578205	7578205	C	A	-	54	53	1	Hybrid	chr17:g.7674886_7674888/c.643_645/p.215S	Direct
ENST00000269305	215	1919.3	TP53	p.S215R	49	15.9271	6.422	3	17	7578204	7578204	A	C	-	54	53	1	Hybrid	chr17:g.7674886_7674888/c.643_645/p.215S	Direct
ENST00000269305	215	1919.3	TP53	p.S215G	49	15.9271	6.422	3	17	7578206	7578206	T	C	-	54	53	1	Hybrid	chr17:g.7674886_7674888/c.643_645/p.215S	Direct
ENST00000269305	216	1919.3	TP53	p.V216L	51	20.6187	6.6065	3	17	7578203	7578203	C	A	-	54	53	1	Hybrid	NA	Proximal
ENST00000269305	216	1919.3	TP53	p.V216M	51	20.6187	6.6065	12	17	7578203	7578203	C	T	-	54	53	1	Hybrid	NA	Proximal
ENST00000269305	216	1919.3	TP53	p.V216E	51	20.6187	6.6065	2	17	7578202	7578202	A	T	-	54	53	1	Hybrid	NA	Proximal
ENST00000269305	216	1919.3	TP53	p.V216G	51	20.6187	6.6065	1	17	7578202	7578202	A	C	-	54	53	1	Hybrid	NA	Proximal
ENST00000269305	262	1919.3	TP53	p.G262V	20	2.93102	7.892	3	17	7577153	7577153	C	A	-	54	53	1	Hybrid	NA	Proximal
ENST00000269305	267	1919.3	TP53	p.R267P	25	13.6786	7.779	4	17	7577138	7577138	C	G	-	54	53	1	Hybrid	NA	Proximal
ENST00000269305	267	1919.3	TP53	p.R267Q	25	13.6786	7.779	1	17	7577138	7577138	C	T	-	54	53	1	Hybrid	NA	Proximal
ENST00000269305	267	1919.3	TP53	p.R267G	25	13.6786	7.779	2	17	7577139	7577139	G	C	-	54	53	1	Hybrid	NA	Proximal
ENST00000269305	267	1919.3	TP53	p.R267L	25	13.6786	7.779	2	17	7577138	7577138	C	A	-	54	53	1	Hybrid	NA	Proximal
ENST00000269305	267	1919.3	TP53	p.R267W	25	13.6786	7.779	4	17	7577139	7577139	G	A	-	54	53	1	Hybrid	NA	Proximal
ENST00000269305	126	1919.5	TP53	p.Y126	40	15.5125	9.88	1	ENST00000269305	7675234	7675236	-	ptm	-	26	25	1	Hybrid	chr17:g.7675234_7675236/c.376_378/p.126Y	Direct
ENST00000269305	283	1919.5	TP53	p.R283H	36	10.3557	7.689	1	17	7577090	7577090	C	T	-	26	25	1	Hybrid	NA	Clustered
ENST00000269305	283	1919.5	TP53	p.R283P	36	10.3557	7.689	8	17	7577090	7577090	C	G	-	26	25	1	Hybrid	NA	Clustered
ENST00000269305	287	1919.5	TP53	p.E287D	19	2.80888	5.97759	1	17	7577077	7577077	C	A	-	26	25	1	Hybrid	NA	Clustered
ENST00000269305	287	1919.5	TP53	p.E287D	19	2.80888	5.97759	1	17	7577077	7577077	C	G	-	26	25	1	Hybrid	NA	Clustered
ENST00000269305	287	1919.5	TP53	p.E287Q	19	2.80888	5.97759	1	17	7577079	7577079	C	G	-	26	25	1	Hybrid	NA	Clustered
ENST00000269305	126	1919.5	TP53	p.Y126H	40	15.5125	9.88	1	17	7578554	7578554	A	G	-	26	25	1	Hybrid	chr17:g.7675234_7675236/c.376_378/p.126Y	Direct
ENST00000269305	126	1919.5	TP53	p.Y126C	40	15.5125	9.88	4	17	7578553	7578553	T	C	-	26	25	1	Hybrid	chr17:g.7675234_7675236/c.376_378/p.126Y	Direct
ENST00000269305	126	1919.5	TP53	p.Y126N	40	15.5125	9.88	3	17	7578554	7578554	A	T	-	26	25	1	Hybrid	chr17:g.7675234_7675236/c.376_378/p.126Y	Direct
ENST00000269305	126	1919.5	TP53	p.Y126S	40	15.5125	9.88	2	17	7578553	7578553	T	G	-	26	25	1	Hybrid	chr17:g.7675234_7675236/c.376_378/p.126Y	Direct
ENST00000269305	126	1919.5	TP53	p.Y126D	40	15.5125	9.88	3	17	7578554	7578554	A	C	-	26	25	1	Hybrid	chr17:g.7675234_7675236/c.376_378/p.126Y	Direct
ENST00000269305	127	1919.5	TP53	p.S127F	34	18.3718	6.65359	7	17	7578550	7578550	G	A	-	26	25	1	Hybrid	NA	Proximal
ENST00000269305	127	1919.5	TP53	p.S127P	34	18.3718	6.65359	1	17	7578551	7578551	A	G	-	26	25	1	Hybrid	NA	Proximal
ENST00000269305	127	1919.5	TP53	p.S127T	34	18.3718	6.65359	1	17	7578551	7578551	A	T	-	26	25	1	Hybrid	NA	Proximal
ENST00000269305	127	1919.5	TP53	p.S127Y	34	18.3718	6.65359	6	17	7578550	7578550	G	T	-	26	25	1	Hybrid	NA	Proximal
ENST00000269305	130	1919.5	TP53	p.L130F	32	9.7183	6.435	2	17	7578542	7578542	G	A	-	26	25	1	Hybrid	NA	Proximal
ENST00000269305	130	1919.5	TP53	p.L130P	32	9.7183	6.435	1	17	7578541	7578541	A	G	-	26	25	1	Hybrid	NA	Proximal
ENST00000269305	130	1919.5	TP53	p.L130R	32	9.7183	6.435	1	17	7578541	7578541	A	C	-	26	25	1	Hybrid	NA	Proximal
ENST00000269305	130	1919.5	TP53	p.L130V	32	9.7183	6.435	5	17	7578542	7578542	G	C	-	26	25	1	Hybrid	NA	Proximal
ENST00000269305	203	1919.5	TP53	p.V203L	34	1.24902	7.519	1	17	7578242	7578242	C	A	-	26	25	1	Hybrid	NA	Proximal
ENST00000269305	289	1919.5	TP53	p.L289F	16	0.650158	5.954	1	17	7577073	7577073	G	A	-	26	25	1	Hybrid	NA	Clustered
ENST00000269305	286	1919.5	TP53	p.E286A	35	24.4418	0	1	17	7577081	7577081	T	G	-	26	25	1	Hybrid	NA	Proximal
ENST00000269305	286	1919.5	TP53	p.E286G	35	24.4418	0	4	17	7577081	7577081	T	C	-	26	25	1	Hybrid	NA	Proximal
ENST00000269305	286	1919.5	TP53	p.E286K	35	24.4418	0	12	17	7577082	7577082	C	T		26	25	1	Hybrid	NA	Proximal
ENST00000269305	286	1919.5	TP53	p.E286Q	35	24.4418	0	4	17	7577082	7577082	C	G		26	25	1	Hybrid	NA	Proximal
ENST00000269305	286	1919.5	TP53	p.E286V	35	24.4418	0	1	17	7577081	7577081	T	A	-	26	25	1	Hybrid	NA	Proximal
ENST00000269305	211	1919.6	TP53	p.T211	33	5.58216	7.76	1	ENST00000269305	7674898	7674900	-	ptm	-	22	21	1	Hybrid	chr17:g.7674898_7674900/c.631_633/p.211T	Direct
ENST00000269305	234	1919.6	TP53	p.Y234C	52	24.2391	0	20	17	7577580	7577580	T	C	-	22	21	1	Hybrid	NA	Clustered
ENST00000269305	234	1919.6	TP53	p.Y234H	52	24.2391	0	1	17	7577581	7577581	A	G		22	21	1	Hybrid	NA	Clustered
ENST00000269305	234	1919.6	TP53	p.Y234N	52	24.2391	0	1	17	7577581	7577581	A	T		22	21	1	Hybrid	NA	Clustered
ENST00000269305	234	1919.6	TP53	p.Y234S	52	24.2391	0	1	17	7577580	7577580	T	G	-	22	21	1	Hybrid	NA	Clustered
ENST00000269305	143	1919.6	TP53	p.V143A	38	9.3707	5.977	2	17	7578502	7578502	A	G	-	22	21	1	Hybrid	NA	Clustered
ENST00000269305	143	1919.6	TP53	p.V143E	38	9.3707	5.977	1	17	7578502	7578502	A	T	-	22	21	1	Hybrid	NA	Clustered
ENST00000269305	143	1919.6	TP53	p.V143G	38	9.3707	5.977	3	17	7578502	7578502	A	C	-	22	21	1	Hybrid	NA	Clustered
ENST00000269305	143	1919.6	TP53	p.V143M	38	9.3707	5.977	3	17	7578503	7578503	C	T	-	22	21	1	Hybrid	NA	Clustered
ENST00000269305	139	1919.6	TP53	p.K139N	46	2.82039	9.414	1	17	7578513	7578513	C	A	-	22	21	1	Hybrid	NA	Clustered
ENST00000269305	139	1919.6	TP53	p.K139N	46	2.82039	9.414	2	17	7578513	7578513	C	G	-	22	21	1	Hybrid	NA	Clustered
ENST00000269305	142	1919.6	TP53	p.P142L	33	1.1499	7.326	1	17	7578505	7578505	G	A	-	22	21	1	Hybrid	NA	Clustered
ENST00000269305	141	1919.6	TP53	p.C141F	46	23.5523	5.789	1	17	7578508	7578508	C	A	-	22	21	1	Hybrid	NA	Proximal
ENST00000269305	141	1919.6	TP53	p.C141G	46	23.5523	5.789	3	17	7578509	7578509	A	C	-	22	21	1	Hybrid	NA	Proximal
ENST00000269305	141	1919.6	TP53	p.C141R	46	23.5523	5.789	2	17	7578509	7578509	A	G	-	22	21	1	Hybrid	NA	Proximal
ENST00000269305	141	1919.6	TP53	p.C141W	46	23.5523	5.789	5	17	7578507	7578507	G	C	-	22	21	1	Hybrid	NA	Proximal
ENST00000269305	141	1919.6	TP53	p.C141Y	46	23.5523	5.789	12	17	7578508	7578508	C	T	-	22	21	1	Hybrid	NA	Proximal
ENST00000269305	199	1919.6	TP53	p.G199V	32	4.86273	9.828	5	17	7578253	7578253	C	A	-	22	21	1	Hybrid	NA	Proximal
ENST00000269305	211	1919.6	TP53	p.T211I	33	5.58216	7.76	4	17	7578217	7578217	G	A	-	22	21	1	Hybrid	chr17:g.7674898_7674900/c.631_633/p.211T	Direct
ENST00000269305	253	1919.6	TP53	p.T253I	47	6.03086	8.9105	1	17	7577523	7577523	G	A	-	22	21	1	Hybrid	NA	Proximal
ENST00000269305	253	1919.6	TP53	p.T253A	47	6.03086	8.9105	2	17	7577524	7577524	T	C	-	22	21	1	Hybrid	NA	Proximal
ENST00000269305	253	1919.6	TP53	p.T253N	47	6.03086	8.9105	1	17	7577523	7577523	G	T	-	22	21	1	Hybrid	NA	Proximal
ENST00000269305	106	1919.7	TP53	p.S106	40	7.87738	3.8123	1	ENST00000269305	7676051	7676053	-	ptm	-	13	12	1	Hybrid	chr17:g.7676051_7676053/c.316_318/p.106S	Direct
ENST00000269305	110	1919.7	TP53	p.R110C	23	14.3922	9.6745	1	17	7579359	7579359	G	A	-	13	12	1	Hybrid	NA	Clustered
ENST00000269305	110	1919.7	TP53	p.R110L	23	14.3922	9.6745	12	17	7579358	7579358	C	A	-	13	12	1	Hybrid	NA	Clustered
ENST00000269305	110	1919.7	TP53	p.R110P	23	14.3922	9.6745	2	17	7579358	7579358	C	G	-	13	12	1	Hybrid	NA	Clustered
ENST00000269305	265	1919.7	TP53	p.L265P	31	8.4421	7.087	5	17	7577144	7577144	A	G	-	13	12	1	Hybrid	NA	Clustered
ENST00000269305	265	1919.7	TP53	p.L265R	31	8.4421	7.087	2	17	7577144	7577144	A	C	-	13	12	1	Hybrid	NA	Clustered
ENST00000269305	105	1919.7	TP53	p.G105C	25	15.5674	0	6	17	7579374	7579374	C	A	-	13	12	1	Hybrid	NA	Proximal
ENST00000269305	105	1919.7	TP53	p.G105D	25	15.5674	0	2	17	7579373	7579373	C	T		13	12	1	Hybrid	NA	Proximal
ENST00000269305	105	1919.7	TP53	p.G105R	25	15.5674	0	2	17	7579374	7579374	C	G	-	13	12	1	Hybrid	NA	Proximal
ENST00000269305	105	1919.7	TP53	p.G105S	25	15.5674	0	1	17	7579374	7579374	C	T	-	13	12	1	Hybrid	NA	Proximal
ENST00000269305	105	1919.7	TP53	p.G105V	25	15.5674	0	4	17	7579373	7579373	C	A		13	12	1	Hybrid	NA	Proximal
ENST00000269305	106	1919.7	TP53	p.S106R	40	7.87738	3.8123	5	17	7579369	7579369	G	C	-	13	12	1	Hybrid	chr17:g.7676051_7676053/c.316_318/p.106S	Direct
ENST00000269305	148	1919.7	TP53	p.D148N	29	0.679242	8.913	1	17	7578488	7578488	C	T	-	13	12	1	Hybrid	NA	Proximal
ENST00000269305	269	1919.8	TP53	p.S269	26	1.09305	7.42675	1	ENST00000269305	7673813	7673815	-	ptm	-	10	9	1	Hybrid	chr17:g.7673813_7673815/c.805_807/p.269S	Proximal
ENST00000269305	111	1919.8	TP53	p.L111P	29	6.64136	0	2	17	7579355	7579355	A	G		10	9	1	Hybrid	NA	Clustered
ENST00000269305	111	1919.8	TP53	p.L111Q	29	6.64136	0	3	17	7579355	7579355	A	T		10	9	1	Hybrid	NA	Clustered
ENST00000269305	111	1919.8	TP53	p.L111R	29	6.64136	0	2	17	7579355	7579355	A	C		10	9	1	Hybrid	NA	Clustered
ENST00000269305	131	1919.8	TP53	p.N131S	31	4.57522	9.51563	1	17	7578538	7578538	T	C	-	10	9	1	Hybrid	NA	Clustered
ENST00000269305	131	1919.8	TP53	p.N131I	31	4.57522	9.51563	3	17	7578538	7578538	T	A	-	10	9	1	Hybrid	NA	Clustered
ENST00000269305	144	1919.8	TP53	p.Q144H	26	2.77805	7.0695	1	17	7578498	7578498	C	A	-	10	9	1	Hybrid	NA	Clustered
ENST00000269305	144	1919.8	TP53	p.Q144L	26	2.77805	7.0695	1	17	7578499	7578499	T	A	-	10	9	1	Hybrid	NA	Clustered
ENST00000269305	144	1919.8	TP53	p.Q144P	26	2.77805	7.0695	1	17	7578499	7578499	T	G	-	10	9	1	Hybrid	NA	Clustered
ENST00000269305	146	1919.8	TP53	p.W146S	26	1.19841	7.09573	1	17	7578493	7578493	C	G	-	10	9	1	Hybrid	NA	Clustered
ENST00000263464	248	1964	BIRC3	p.S248	7	1.02609	8.174	1	ENST00000263464	102325251	102325253	-	ptm	-	6	4	2	Hybrid	chr11:g.102325251_102325253/c.742_744/p.248S	Direct
ENST00000263464	300	1964	BIRC3	p.R300M	6	1.07574	0	1	11	102196242	102196242	G	T		6	4	2	Hybrid	NA	Clustered
ENST00000263464	300	1964	BIRC3	p.R300S	6	1.07574	0	1	11	102196243	102196243	G	C	-	6	4	2	Hybrid	NA	Clustered
ENST00000263464	248	1964	BIRC3	p.S248C	7	1.02609	8.174	1	11	102195983	102195983	C	G	-	6	4	2	Hybrid	chr11:g.102325251_102325253/c.742_744/p.248S	Direct
ENST00000263464	245	1964	BIRC3	p.Y245	7	0.113801	4.834	1	ENST00000263464	102325242	102325244	-	ptm	-	6	4	2	Hybrid	chr11:g.102325242_102325244/c.733_735/p.245Y	Clustered
ENST00000263464	289	1964	BIRC3	p.D289N	6	0.0930101	4.9	1	11	102196208	102196208	G	A	-	6	4	2	Hybrid	NA	Clustered
ENST00000288602	467	2052	BRAF	p.S467	26	3.58326	8.806	1	ENST00000288602	140781607	140781609	-	ptm	-	22	17	5	Hybrid	chr7:g.140781607_140781609/c.1399_1401/p.467S	Direct
ENST00000288602	579	2052	BRAF	p.S579	10	0.921372	9.503	1	ENST00000288602	140754191	140754193	-	ptm	-	22	17	5	Hybrid	chr7:g.140754191_140754193/c.1735_1737/p.579S	Proximal
ENST00000288602	599	2052	BRAF	p.T599	28	29.737	4.2105	1	ENST00000288602	140753338	140753340	-	ptm	-	22	17	5	Hybrid	chr7:g.140753338_140753340/c.1795_1797/p.599T	Proximal
ENST00000288602	602	2052	BRAF	p.S602	11	10.8417	5.697	1	ENST00000288602	140753329	140753331	-	ptm	-	22	17	5	Hybrid	chr7:g.140753329_140753331/c.1804_1806/p.602S	Proximal
ENST00000288602	605	2052	BRAF	p.S605	11	1.0536	9.1448	1	ENST00000288602	140753320	140753322	-	ptm	-	22	17	5	Hybrid	chr7:g.140753320_140753322/c.1813_1815/p.605S	Proximal
ENST00000288602	596	2052	BRAF	p.G596D	26	3.0541	8.5765	1	7	140453148	140453148	C	T	-	22	17	5	Hybrid	NA	Clustered
ENST00000288602	596	2052	BRAF	p.G596S	26	3.0541	8.5765	1	7	140453149	140453149	C	T	-	22	17	5	Hybrid	NA	Clustered
ENST00000288602	575	2052	BRAF	p.R575K	21	0.831484	9.778	1	7	140454004	140454004	C	T	-	22	17	5	Hybrid	NA	Clustered
ENST00000288602	635	2052	BRAF	p.F635I	10	0.796991	9.696	1	7	140449176	140449176	A	T	-	22	17	5	Hybrid	NA	Clustered
ENST00000288602	568	2052	BRAF	p.H568D	8	0.640606	9.92475	1	7	140454026	140454026	G	C	-	22	17	5	Hybrid	NA	Clustered
ENST00000288602	464	2052	BRAF	p.G464E	19	2.89501	9.828	1	7	140481417	140481417	C	T	-	22	17	5	Hybrid	NA	Proximal
ENST00000288602	464	2052	BRAF	p.G464V	19	2.89501	9.828	2	7	140481417	140481417	C	A	-	22	17	5	Hybrid	NA	Proximal
ENST00000288602	467	2052	BRAF	p.S467L	26	3.58326	8.806	1	7	140481408	140481408	G	A	-	22	17	5	Hybrid	chr7:g.140781607_140781609/c.1399_1401/p.467S	Direct
ENST00000288602	468	2052	BRAF	p.F468C	26	5.98141	6.928	1	7	140481405	140481405	A	C	-	22	17	5	Hybrid	NA	Proximal
ENST00000288602	597	2052	BRAF	p.L597Q	27	10.5348	6.00776	1	7	140453145	140453145	A	T	-	22	17	5	Hybrid	NA	Proximal
ENST00000288602	597	2052	BRAF	p.L597V	27	10.5348	6.00776	1	7	140453146	140453146	G	C	-	22	17	5	Hybrid	NA	Proximal
ENST00000288602	600	2052	BRAF	p.V600E	20	544.47	0	508	7	140453136	140453136	A	T	-	22	17	5	Hybrid	NA	Proximal
ENST00000288602	600	2052	BRAF	p.V600G	20	544.47	0	3	7	140453136	140453136	A	C	-	22	17	5	Hybrid	NA	Proximal
ENST00000288602	600	2052	BRAF	p.V600M	20	544.47	0	34	7	140453137	140453137	C	T		22	17	5	Hybrid	NA	Proximal
ENST00000288602	601	2052	BRAF	p.K601T	22	24.8806	5.421	1	7	140453133	140453133	T	G	-	22	17	5	Hybrid	NA	Proximal
ENST00000288602	601	2052	BRAF	p.K601E	22	24.8806	5.421	12	7	140453134	140453134	T	C	-	22	17	5	Hybrid	NA	Proximal
ENST00000288602	604	2052	BRAF	p.W604L	14	10.2585	5.75612	1	7	140453124	140453124	C	A	-	22	17	5	Hybrid	NA	Proximal
ENST00000288602	465	2052.2	BRAF	p.S465	22	1.28694	5.77667	1	ENST00000288602	140781613	140781615	-	ptm	-	15	12	3	Hybrid	chr7:g.140781613_140781615/c.1393_1395/p.465S	Proximal
ENST00000288602	470	2052.2	BRAF	p.T470	16	1.44971	3.88452	1	ENST00000288602	140781598	140781600	-	ptm	-	15	12	3	Hybrid	chr7:g.140781598_140781600/c.1408_1410/p.470T	Proximal
ENST00000288602	472	2052.2	BRAF	p.Y472	10	0.172985	8.9516	1	ENST00000288602	140781592	140781594	-	ptm	-	15	12	3	Hybrid	chr7:g.140781592_140781594/c.1414_1416/p.472Y	Proximal
ENST00000288602	594	2052.2	BRAF	p.D594G	21	11.5339	9.212	2	7	140453154	140453154	T	C	-	15	12	3	Hybrid	NA	Clustered
ENST00000288602	594	2052.2	BRAF	p.D594H	21	11.5339	9.212	1	7	140453155	140453155	C	G	-	15	12	3	Hybrid	NA	Clustered
ENST00000288602	594	2052.2	BRAF	p.D594N	21	11.5339	9.212	8	7	140453155	140453155	C	T	-	15	12	3	Hybrid	NA	Clustered
ENST00000288602	594	2052.2	BRAF	p.D594Y	21	11.5339	9.212	1	7	140453155	140453155	C	A	-	15	12	3	Hybrid	NA	Clustered
ENST00000288602	466	2052.2	BRAF	p.G466A	22	7.57514	9.04856	1	7	140481411	140481411	C	G	-	15	12	3	Hybrid	NA	Proximal
ENST00000288602	466	2052.2	BRAF	p.G466E	22	7.57514	9.04856	3	7	140481411	140481411	C	T	-	15	12	3	Hybrid	NA	Proximal
ENST00000288602	466	2052.2	BRAF	p.G466V	22	7.57514	9.04856	4	7	140481411	140481411	C	A	-	15	12	3	Hybrid	NA	Proximal
ENST00000288602	469	2052.2	BRAF	p.G469A	22	15.6697	0	8	7	140481402	140481402	C	G		15	12	3	Hybrid	NA	Proximal
ENST00000288602	469	2052.2	BRAF	p.G469R	22	15.6697	0	3	7	140481403	140481403	C	T	-	15	12	3	Hybrid	NA	Proximal
ENST00000288602	469	2052.2	BRAF	p.G469V	22	15.6697	0	5	7	140481402	140481402	C	A		15	12	3	Hybrid	NA	Proximal
ENST00000288602	471	2052.2	BRAF	p.V471I	18	0.341631	6.88311	1	7	140481397	140481397	C	T	-	15	12	3	Hybrid	NA	Proximal
ENST00000288602	462	2052.2	BRAF	p.R462T	10	0.114521	9.551	1	7	140481423	140481423	C	G	-	15	12	3	Hybrid	NA	Clustered
ENST00000307102	231	2052.5	MAP2K1	p.S231	7	1.02949	0	1	ENST00000307102	66481877	66481879	-	ptm		7	6	1	Hybrid	chr15:g.66481877_66481879/c.691_693/p.231S	Direct
ENST00000307102	313	2052.5	MAP2K1	p.L313F	8	1.01387	8.813	2	15	66779609	66779609	G	T	-	7	6	1	Hybrid	NA	Clustered
ENST00000307102	231	2052.5	MAP2K1	p.S231L	7	1.02949	0	1	15	66774216	66774216	C	T	-	7	6	1	Hybrid	chr15:g.66481877_66481879/c.691_693/p.231S	Direct
ENST00000307102	235	2052.5	MAP2K1	p.L235H	8	0.0694733	5.684	1	15	66777338	66777338	T	A	-	7	6	1	Hybrid	NA	Clustered
ENST00000307102	227	2052.5	MAP2K1	p.R227K	8	0.0653415	8.83159	1	15	66774204	66774204	G	A	-	7	6	1	Hybrid	NA	Clustered
ENST00000288602	663	2052.5	BRAF	p.D663A	7	0.0208945	9.443	1	7	140449091	140449091	T	G	-	7	6	1	Hybrid	NA	Clustered
ENST00000307102	349	2052.5	MAP2K1	p.R349K	5	0.00969431	9.122	1	15	66782079	66782079	G	A	-	7	6	1	Hybrid	NA	Clustered
ENST00000245907	928	2216	C3	p.S928	5	1.02805	0	1	ENST00000245907	6697356	6697358	-	ptm	-	5	4	1	Hybrid	chr19:g.6697356_6697358/c.2782_2784/p.928S	Direct
ENST00000245907	928	2216	C3	p.S928A	5	1.02805	0	1	19	6697369	6697369	A	C		5	4	1	Hybrid	chr19:g.6697356_6697358/c.2782_2784/p.928S	Direct
ENST00000245907	910	2216	C3	p.V910A	5	1.02757	6.23967	1	19	6697422	6697422	A	G	-	5	4	1	Hybrid	NA	Clustered
ENST00000245907	910	2216	C3	p.V910M	5	1.02757	6.23967	1	19	6697423	6697423	C	T	-	5	4	1	Hybrid	NA	Clustered
ENST00000245907	906	2216	C3	p.G906S	6	0.0128072	9.332	1	19	6697435	6697435	C	T	-	5	4	1	Hybrid	NA	Clustered
ENST00000245907	706	2220	C3	p.S706	5	1.12403	5.08	1	ENST00000245907	6707203	6707205	-	ptm	-	9	8	1	Hybrid	chr19:g.6707203_6707205/c.2116_2118/p.706S	Direct
ENST00000245907	710	2220	C3	p.R710G	8	2.09048	0	1	19	6707204	6707204	G	C	-	9	8	1	Hybrid	NA	Clustered
ENST00000245907	710	2220	C3	p.R710Q	8	2.09048	0	1	19	6707203	6707203	C	T		9	8	1	Hybrid	NA	Clustered
ENST00000245907	710	2220	C3	p.R710W	8	2.09048	0	1	19	6707204	6707204	G	A	-	9	8	1	Hybrid	NA	Clustered
ENST00000245907	706	2220	C3	p.S706L	5	1.12403	5.08	1	19	6707215	6707215	G	A	-	9	8	1	Hybrid	chr19:g.6707203_6707205/c.2116_2118/p.706S	Direct
ENST00000245907	709	2220	C3	p.R709H	5	0.101371	6.564	1	19	6707206	6707206	C	T	-	9	8	1	Hybrid	NA	Clustered
ENST00000245907	1426	2220	C3	p.D1426E	4	0.0398229	6.4	1	19	6682024	6682024	G	C	-	9	8	1	Hybrid	NA	Clustered
ENST00000245907	697	2220	C3	p.G697D	7	0.0383838	7.122	1	19	6707242	6707242	C	T	-	9	8	1	Hybrid	NA	Clustered
ENST00000245907	700	2220	C3	p.E700Q	6	0.0147826	9.229	1	19	6707234	6707234	C	G	-	9	8	1	Hybrid	NA	Clustered
ENST00000374737	105	2234	VSIG4	p.M105V	5	1.01774	0	1	X	65253415	65253415	T	C	-	5	4	1	Hybrid	NA	Clustered
ENST00000374737	105	2234	VSIG4	p.M105I	5	1.01774	0	1	X	65253413	65253413	C	G		5	4	1	Hybrid	NA	Clustered
ENST00000374737	103	2234	VSIG4	p.L103M	6	1.01611	7.657	1	X	65253421	65253421	G	T	-	5	4	1	Hybrid	NA	Clustered
ENST00000374737	103	2234	VSIG4	p.L103Q	6	1.01611	7.657	1	X	65253420	65253420	A	T	-	5	4	1	Hybrid	NA	Clustered
ENST00000245907	297	2234	C3	p.S297	3	0.0156863	7.0015	1	ENST00000245907	6713301	6713303	-	ptm	-	5	4	1	Hybrid	chr19:g.6713301_6713303/c.889_891/p.297S	Clustered
ENST00000371237	501	2292.2	C8B	p.S501	4	1.13385	0	1	ENST00000371237	56933384	56933386	-	ptm		3	2	1	Hybrid	chr1:g.56933384_56933386/c.1501_1503/p.501S	Direct
ENST00000371237	499	2292.2	C8B	p.E499K	4	1.01853	7.189	2	1	57399065	57399065	C	T	-	3	2	1	Hybrid	NA	Proximal
ENST00000371237	501	2292.2	C8B	p.S501R	4	1.13385	0	1	1	57399057	57399057	A	C	-	3	2	1	Hybrid	chr1:g.56933384_56933386/c.1501_1503/p.501S	Direct
ENST00000361249	427	2293	C8A	p.S427	5	1.09432	6.568	1	ENST00000361249	56908012	56908014	-	ptm	-	7	5	2	Hybrid	chr1:g.56908012_56908014/c.1279_1281/p.427S	Direct
ENST00000224181	120	2293	C8G	p.R120Q	7	2.06114	0	3	9	139840549	139840549	G	A		7	5	2	Hybrid	NA	Clustered
ENST00000224181	117	2293	C8G	p.R117Q	3	0.0787337	5.318	1	9	139840540	139840540	G	A	-	7	5	2	Hybrid	NA	Clustered
ENST00000361249	427	2293	C8A	p.S427I	5	1.09432	6.568	1	1	57373686	57373686	G	T	-	7	5	2	Hybrid	chr1:g.56908012_56908014/c.1279_1281/p.427S	Direct
ENST00000361249	452	2293	C8A	p.Y452	8	0.0468022	6.396	1	ENST00000361249	56908087	56908089	-	ptm	-	7	5	2	Hybrid	chr1:g.56908087_56908089/c.1354_1356/p.452Y	Clustered
ENST00000361249	144	2293	C8A	p.E144K	5	0.0269592	9.8	1	1	57341848	57341848	G	A	-	7	5	2	Hybrid	NA	Clustered
ENST00000224181	114	2293	C8G	p.L114F	4	0.0236439	9.663	1	9	139840445	139840445	C	T	-	7	5	2	Hybrid	NA	Clustered
ENST00000361249	465	2294	C8A	p.H465Y	6	3.03329	0	4	1	57378088	57378088	C	T		6	5	1	Hybrid	NA	Clustered
ENST00000361249	338	2294	C8A	p.G338D	5	1.00906	9.907	2	1	57351757	57351757	G	A	-	6	5	1	Hybrid	NA	Clustered
ENST00000361249	259	2294	C8A	p.S259T	6	0.108901	8.882	1	1	57349275	57349275	G	C	-	6	5	1	Hybrid	NA	Clustered
ENST00000361249	480	2294	C8A	p.R480L	3	0.101745	5.32133	1	1	57378134	57378134	G	T	-	6	5	1	Hybrid	NA	Clustered
ENST00000361249	341	2294	C8A	p.Y341	4	0.0177041	8.46533	1	ENST00000361249	56886092	56886094	-	ptm	-	6	5	1	Hybrid	chr1:g.56886092_56886094/c.1021_1023/p.341Y	Clustered
ENST00000361249	485	2294	C8A	p.R485S	4	0.00824134	9.925	1	1	57378148	57378148	C	A	-	6	5	1	Hybrid	NA	Clustered
ENST00000371237	242	2311	C8B	p.R242C	3	2.00697	0	2	1	57415368	57415368	G	A		4	3	1	Hybrid	NA	Clustered
ENST00000371237	242	2311	C8B	p.R242G	3	2.00697	0	1	1	57415368	57415368	G	C		4	3	1	Hybrid	NA	Clustered
ENST00000371237	234	2311	C8B	p.Y234	4	0.0262627	7.471	1	ENST00000371237	56949717	56949719	-	ptm	-	4	3	1	Hybrid	chr1:g.56949717_56949719/c.700_702/p.234Y	Clustered
ENST00000371237	246	2311	C8B	p.E246D	2	0.00383833	9.613	1	1	57415354	57415354	C	G	-	4	3	1	Hybrid	NA	Clustered
ENST00000263408	244	2318	C9	p.T244	5	0.100909	6.67	1	ENST00000263408	39315913	39315915	-	ptm	-	6	3	3	Hybrid	chr5:g.39315913_39315915/c.730_732/p.244T	Proximal
ENST00000263408	392	2318	C9	p.S392	4	0.0424592	5.723	1	ENST00000263408	39308294	39308296	-	ptm	-	6	3	3	Hybrid	chr5:g.39308294_39308296/c.1174_1176/p.392S	Proximal
ENST00000263408	395	2318	C9	p.S395	6	0.165072	3.803	1	ENST00000263408	39308285	39308287	-	ptm	-	6	3	3	Hybrid	chr5:g.39308285_39308287/c.1183_1185/p.395S	Proximal
ENST00000263408	245	2318	C9	p.P245T	5	0.118012	5.582	1	5	39316014	39316014	G	T	-	6	3	3	Hybrid	NA	Proximal
ENST00000263408	394	2318	C9	p.I394M	6	1.12127	0	1	5	39308390	39308390	G	C		6	3	3	Hybrid	NA	Proximal
ENST00000263408	394	2318	C9	p.I394F	6	1.12127	0	1	5	39308392	39308392	T	A	-	6	3	3	Hybrid	NA	Proximal
ENST00000523953	56	2337	CA1	p.T56	9	0.162753	4.295	1	ENST00000431316	85338319	85338321	-	ptm	-	10	7	3	Hybrid	chr8:g.85338319_85338321/c.166_168/p.56T	Proximal
ENST00000523953	78	2337	CA1	p.S78	10	0.100012	8.68511	1	ENST00000431316	85338253	85338255	-	ptm	-	10	7	3	Hybrid	chr8:g.85338253_85338255/c.232_234/p.78S	Proximal
ENST00000523953	72	2337	CA1	p.E72K	10	1.06518	0	2	8	86250502	86250502	C	T		10	7	3	Hybrid	NA	Clustered
ENST00000523953	90	2337	CA1	p.R90G	11	1.03707	9.54144	1	8	86249260	86249260	T	C	-	10	7	3	Hybrid	NA	Clustered
ENST00000523953	90	2337	CA1	p.R90S	11	1.03707	9.54144	1	8	86249258	86249258	C	G	-	10	7	3	Hybrid	NA	Clustered
ENST00000523953	77	2337	CA1	p.R77L	10	0.0803213	8.594	1	8	86250486	86250486	C	A	-	10	7	3	Hybrid	NA	Clustered
ENST00000523953	75	2337	CA1	p.D75N	7	0.0345691	8.71707	1	8	86250493	86250493	C	T	-	10	7	3	Hybrid	NA	Clustered
ENST00000523953	59	2337	CA1	p.E59D	7	0.0223662	9.299	1	8	86250539	86250539	T	G	-	10	7	3	Hybrid	NA	Clustered
ENST00000523953	54	2337	CA1	p.P54Q	7	0.0282429	9.80813	1	8	86250555	86250555	G	T	-	10	7	3	Hybrid	NA	Proximal
ENST00000523953	131	2337	CA1	p.S131	5	0.00860367	9.642	1	ENST00000431316	85333582	85333584	-	ptm	-	10	7	3	Hybrid	chr8:g.85333582_85333584/c.391_393/p.131S	Clustered
ENST00000285381	100	2341	CA3	p.S100	8	0.125371	9.935	1	ENST00000285381	85442138	85442140	-	ptm	-	9	7	2	Hybrid	chr8:g.85442138_85442140/c.298_300/p.100S	Proximal
ENST00000285381	114	2341	CA3	p.Y114	3	0.0398075	6.4175	1	ENST00000285381	85442180	85442182	-	ptm	-	9	7	2	Hybrid	chr8:g.85442180_85442182/c.340_342/p.114Y	Proximal
ENST00000285381	95	2341	CA3	p.L95F	6	1.04644	7.0215	2	8	86354352	86354352	C	T	-	9	7	2	Hybrid	NA	Clustered
ENST00000285381	105	2341	CA3	p.S105C	5	0.108402	5.326	1	8	86354383	86354383	C	G	-	9	7	2	Hybrid	NA	Proximal
ENST00000285381	116	2341	CA3	p.A116V	9	1.06722	0	2	8	86354416	86354416	C	T		9	7	2	Hybrid	NA	Proximal
ENST00000285381	98	2341	CA3	p.G98C	8	0.152541	7.6245	1	8	86354361	86354361	G	T	-	9	7	2	Hybrid	NA	Proximal
ENST00000285381	226	2341	CA3	p.R226L	10	0.105768	9.17	1	8	86360276	86360276	G	T	-	9	7	2	Hybrid	NA	Clustered
ENST00000285381	223	2341	CA3	p.A223D	10	0.0818292	7.768	1	8	86360267	86360267	C	A	-	9	7	2	Hybrid	NA	Clustered
ENST00000285381	217	2341	CA3	p.V217L	6	0.0613435	8.897	1	8	86358512	86358512	G	T	-	9	7	2	Hybrid	NA	Clustered
ENST00000285381	138	2341.2	CA3	p.D138Y	4	1.01602	0	1	8	86356323	86356323	G	T		5	4	1	Hybrid	NA	Clustered
ENST00000285381	138	2341.2	CA3	p.D138N	4	1.01602	0	1	8	86356323	86356323	G	A		5	4	1	Hybrid	NA	Clustered
ENST00000285381	85	2341.2	CA3	p.P85S	3	1.01107	9.257	2	8	86354322	86354322	C	T	-	5	4	1	Hybrid	NA	Clustered
ENST00000285381	88	2341.2	CA3	p.Y88F	7	0.0444436	7.787	1	8	86354332	86354332	A	T	-	5	4	1	Hybrid	NA	Clustered
ENST00000285381	127	2341.2	CA3	p.Y127	6	0.038732	6.961	1	ENST00000285381	85444061	85444063	-	ptm	-	5	4	1	Hybrid	chr8:g.85444061_85444063/c.379_381/p.127Y	Clustered
ENST00000394334	101	2365	STK26	p.Y101	8	0.13327	5.86867	1	ENST00000394334	132063460	132063462	-	ptm	-	8	6	2	Hybrid	chrX:g.132063460_132063462/c.301_303/p.101Y	Proximal
ENST00000394334	50	2365	MST4	p.V50I	8	0.190065	3.835	1	X	131188764	131188764	G	A	-	8	6	2	Hybrid	NA	Clustered
ENST00000394334	52	2365	MST4	p.I52S	5	0.123966	4.232	1	X	131188771	131188771	T	G	-	8	6	2	Hybrid	NA	Clustered
ENST00000394334	100	2365	MST4	p.E100G	7	0.0618874	7.294	1	X	131197486	131197486	A	G	-	8	6	2	Hybrid	NA	Clustered
ENST00000394334	102	2365	MST4	p.L102P	8	0.115204	8.97967	1	X	131197492	131197492	T	C	-	8	6	2	Hybrid	NA	Proximal
ENST00000394334	51	2365	MST4	p.A51S	7	1.15312	0	1	X	131188767	131188767	G	T		8	6	2	Hybrid	NA	Proximal
ENST00000394334	51	2365	MST4	p.A51T	7	1.15312	0	1	X	131188767	131188767	G	A		8	6	2	Hybrid	NA	Proximal
ENST00000394334	86	2365	STK26	p.Y86	5	0.026107	8.22233	1	ENST00000394334	132054844	132054846	-	ptm	-	8	6	2	Hybrid	chrX:g.132054844_132054846/c.256_258/p.86Y	Clustered
ENST00000264705	2064	2387	CAD	p.R2064C	4	1.04539	0	2	2	27465263	27465263	C	T		4	3	1	Hybrid	NA	Clustered
ENST00000264705	2068	2387	CAD	p.G2068R	3	1.0427	5.55167	1	2	27465275	27465275	G	C	-	4	3	1	Hybrid	NA	Clustered
ENST00000264705	2068	2387	CAD	p.G2068V	3	1.0427	5.55167	1	2	27465276	27465276	G	T	-	4	3	1	Hybrid	NA	Clustered
ENST00000264705	1938	2387	CAD	p.S1938	2	0.00562643	8.504	1	ENST00000264705	27241325	27241327	-	ptm	-	4	3	1	Hybrid	chr2:g.27241325_27241327/c.5812_5814/p.1938S	Clustered
ENST00000395749	66	2430	CAMK2B	p.R66C	7	1.05399	0	2	7	44302628	44302628	G	A		7	6	1	Hybrid	NA	Clustered
ENST00000395749	75	2430	CAMK2B	p.R75C	4	1.00821	8.274	1	7	44298523	44298523	G	A	-	7	6	1	Hybrid	NA	Clustered
ENST00000395749	75	2430	CAMK2B	p.R75H	4	1.00821	8.274	1	7	44298522	44298522	C	T	-	7	6	1	Hybrid	NA	Clustered
ENST00000395749	67	2430	CAMK2B	p.L67F	3	0.10986	4.533	1	7	44302625	44302625	G	A	-	7	6	1	Hybrid	NA	Clustered
ENST00000395749	130	2430	CAMK2B	p.M130K	3	0.0252351	9.846	1	7	44286744	44286744	A	T	-	7	6	1	Hybrid	NA	Clustered
ENST00000395749	168	2430	CAMK2B	p.Q168K	4	0.0120149	9.252	1	7	44283039	44283039	G	T	-	7	6	1	Hybrid	NA	Clustered
ENST00000395749	79	2430	CAMK2B	p.S79	3	0.0100382	9.288	1	ENST00000395749	44258910	44258912	-	ptm	-	7	6	1	Hybrid	chr7:g.44258910_44258912/c.235_237/p.79S	Clustered
ENST00000216225	106	2449.1	RBX1	p.Y106	7	1.05319	0	1	ENST00000216225	40972477	40972479	-	ptm		8	7	1	Hybrid	chr22:g.40972477_40972479/c.316_318/p.106Y	Direct
ENST00000216225	106	2449.1	RBX1	p.Y106C	7	1.05319	0	1	22	41368482	41368482	A	G	-	8	7	1	Hybrid	chr22:g.40972477_40972479/c.316_318/p.106Y	Direct
ENST00000325222	704	2449.1	CUL1	p.E704K	4	1.01745	7.007	1	7	148495743	148495743	G	A	-	8	7	1	Hybrid	NA	Clustered
ENST00000325222	704	2449.1	CUL1	p.E704Q	4	1.01745	7.007	1	7	148495743	148495743	G	C	-	8	7	1	Hybrid	NA	Clustered
ENST00000325222	464	2449.1	CUL1	p.K464T	7	0.0584354	7.423	1	7	148484124	148484124	A	C	-	8	7	1	Hybrid	NA	Clustered
ENST00000375440	694	2449.1	CUL4A	p.Y694C	3	0.0560283	5.176	1	13	113914970	113914970	A	G	-	8	7	1	Hybrid	NA	Clustered
ENST00000325222	499	2449.1	CUL1	p.E499D	7	0.033702	9.013	1	7	148485666	148485666	G	C	-	8	7	1	Hybrid	NA	Clustered
ENST00000216225	90	2449.1	RBX1	p.T90I	4	0.017416	9.058	1	22	41363843	41363843	C	T	-	8	7	1	Hybrid	NA	Clustered
ENST00000533400	371	2537	CASP1	p.R371H	5	2.00441	0	2	11	104897573	104897573	C	T		5	4	1	Hybrid	NA	Clustered
ENST00000533400	371	2537	CASP1	p.R371C	5	2.00441	0	1	11	104897574	104897574	G	A	-	5	4	1	Hybrid	NA	Clustered
ENST00000533400	365	2537	CASP1	p.D365Y	5	0.0121077	9.239	1	11	104897592	104897592	C	A	-	5	4	1	Hybrid	NA	Clustered
ENST00000533400	153	2537	CASP1	p.Y153F	5	0.00536902	9.867	1	11	104901226	104901226	T	A	-	5	4	1	Hybrid	NA	Clustered
ENST00000533400	376	2537	CASP1	p.S376	3	0.00501087	9.227	1	ENST00000436863	105026345	105026347	-	ptm	-	5	4	1	Hybrid	chr11:g.105026345_105026347/c.1126_1128/p.376S	Clustered
ENST00000358485	294	2547	CASP8	p.Y294	5	0.0230041	9.83467	1	ENST00000432109	201276869	201276871	-	ptm	-	6	5	1	Hybrid	chr2:g.201276869_201276871/c.703_705/p.235Y	Proximal
ENST00000358485	367	2547	CASP8	p.D367G	13	0.165141	6.253	1	2	202149659	202149659	A	G	-	6	5	1	Hybrid	NA	Clustered
ENST00000358485	336	2547	CASP8	p.L336F	13	0.13251	6.886	1	2	202149565	202149565	C	T	-	6	5	1	Hybrid	NA	Clustered
ENST00000358485	292	2547	CASP8	p.R292Q	6	6.02532	0	2	2	202141587	202141587	G	A		6	5	1	Hybrid	NA	Proximal
ENST00000358485	292	2547	CASP8	p.R292W	6	6.02532	0	5	2	202141586	202141586	C	T	-	6	5	1	Hybrid	NA	Proximal
ENST00000358485	287	2547	CASP8	p.M287T	8	0.0611539	9.341	1	2	202141572	202141572	T	C	-	6	5	1	Hybrid	NA	Clustered
ENST00000358485	364	2547.1	CASP8	p.S364	5	0.137313	5.042	1	ENST00000432109	201284926	201284928	-	ptm	-	10	8	2	Hybrid	chr2:g.201284926_201284928/c.913_915/p.305S	Proximal
ENST00000358485	397	2547.1	CASP8	p.S397C	11	2.1017	6.622	2	2	202149749	202149749	C	G	-	10	8	2	Hybrid	NA	Clustered
ENST00000358485	397	2547.1	CASP8	p.S397F	11	2.1017	6.622	1	2	202149749	202149749	C	T	-	10	8	2	Hybrid	NA	Clustered
ENST00000358485	363	2547.1	CASP8	p.H363D	11	0.275218	4.75	1	2	202149646	202149646	C	G	-	10	8	2	Hybrid	NA	Clustered
ENST00000358485	411	2547.1	CASP8	p.P411H	12	0.126903	6.222	1	2	202149791	202149791	C	A	-	10	8	2	Hybrid	NA	Clustered
ENST00000358485	406	2547.1	CASP8	p.S406	8	0.121703	5.612	1	ENST00000432109	201285052	201285054	-	ptm	-	10	8	2	Hybrid	chr2:g.201285052_201285054/c.1039_1041/p.347S	Clustered
ENST00000358485	298	2547.1	CASP8	p.I298M	11	0.0881385	6.724	1	2	202141606	202141606	C	G	-	10	8	2	Hybrid	NA	Clustered
ENST00000358485	362	2547.1	CASP8	p.D362G	10	2.14686	0	1	2	202149644	202149644	A	G		10	8	2	Hybrid	NA	Proximal
ENST00000358485	362	2547.1	CASP8	p.D362V	10	2.14686	0	2	2	202149644	202149644	A	T		10	8	2	Hybrid	NA	Proximal
ENST00000358485	90	2547.1	CASP8	p.P90L	6	0.0604852	9.41	1	2	202131301	202131301	C	T	-	10	8	2	Hybrid	NA	Clustered
ENST00000358485	172	2547.4	CASP8	p.S172	5	0.0576856	8.613	1	ENST00000432109	201271547	201271549	-	ptm	-	7	6	1	Hybrid	chr2:g.201271547_201271549/c.337_339/p.113S	Proximal
ENST00000358485	168	2547.4	CASP8	p.S168L	10	1.04799	0	2	2	202136259	202136259	C	T		7	6	1	Hybrid	NA	Clustered
ENST00000358485	177	2547.4	CASP8	p.R177G	9	1.0331	8.136	1	2	202136285	202136285	A	G	-	7	6	1	Hybrid	NA	Clustered
ENST00000358485	177	2547.4	CASP8	p.R177K	9	1.0331	8.136	1	2	202136286	202136286	G	A	-	7	6	1	Hybrid	NA	Clustered
ENST00000358485	174	2547.4	CASP8	p.S174L	7	0.109227	5.718	1	2	202136277	202136277	C	T	-	7	6	1	Hybrid	NA	Proximal
ENST00000358485	285	2547.4	CASP8	p.Y285F	11	0.0656115	6.905	1	2	202141566	202141566	A	T	-	7	6	1	Hybrid	NA	Clustered
ENST00000358485	230	2547.4	CASP8	p.L230R	7	0.0284677	9.346	1	2	202137461	202137461	T	G	-	7	6	1	Hybrid	NA	Clustered
ENST00000300305	94	2576	RUNX1	p.S94	8	0.165857	5.208	1	ENST00000344691	34886912	34886914	-	ptm	-	9	8	1	Hybrid	chr21:g.34886912_34886914/c.199_201/p.67S	Proximal
ENST00000300305	97	2576	RUNX1	p.F97L	9	2.07448	0	1	21	36259200	36259200	G	T	-	9	8	1	Hybrid	NA	Clustered
ENST00000300305	97	2576	RUNX1	p.F97L	9	2.07448	0	1	21	36259202	36259202	A	G		9	8	1	Hybrid	NA	Clustered
ENST00000300305	97	2576	RUNX1	p.F97Y	9	2.07448	0	1	21	36259201	36259201	A	T	-	9	8	1	Hybrid	NA	Clustered
ENST00000300305	96	2576	RUNX1	p.N96S	9	0.161458	4.68	1	21	36259204	36259204	T	C	-	9	8	1	Hybrid	NA	Proximal
ENST00000412916	104	2576	CBFB	p.N104S	8	0.0763518	9.0625	1	16	67100613	67100613	A	G	-	9	8	1	Hybrid	NA	Clustered
ENST00000412916	105	2576	CBFB	p.G105E	9	0.0613607	9.691	1	16	67100616	67100616	G	A	-	9	8	1	Hybrid	NA	Clustered
ENST00000412916	102	2576	CBFB	p.I102M	8	0.0192934	9.9165	1	16	67100608	67100608	T	G	-	9	8	1	Hybrid	NA	Clustered
ENST00000300305	122	2576	RUNX1	p.G122R	5	0.0153714	7.863	1	21	36252998	36252998	C	G	-	9	8	1	Hybrid	NA	Clustered
ENST00000304218	27	2615	HIST1H1E	p.S27	5	2.00971	0	1	ENST00000304218	26156469	26156471	-	ptm	-	5	3	2	Hybrid	chr6:g.26156469_26156471/c.79_81/p.27S	Direct
ENST00000304218	25	2615	HIST1H1E	p.R25H	4	0.0183344	7.356	1	6	26156692	26156692	G	A	-	5	3	2	Hybrid	NA	Proximal
ENST00000304218	27	2615	HIST1H1E	p.S27T	5	2.00971	0	1	6	26156697	26156697	T	A		5	3	2	Hybrid	chr6:g.26156469_26156471/c.79_81/p.27S	Direct
ENST00000304218	27	2615	HIST1H1E	p.S27F	5	2.00971	0	1	6	26156698	26156698	C	T	-	5	3	2	Hybrid	chr6:g.26156469_26156471/c.79_81/p.27S	Direct
ENST00000337620	60	2615	CBX3	p.T60	5	0.0119233	8.117	1	ENST00000337620	26208403	26208405	-	ptm	-	5	3	2	Hybrid	chr7:g.26208403_26208405/c.178_180/p.60T	Clustered
ENST00000447079	892	2681	CDK12	p.Y892	8	0.109358	5.997	1	ENST00000447079	39511536	39511538	-	ptm	-	9	8	1	Hybrid	chr17:g.39511536_39511538/c.2674_2676/p.892Y	Proximal
ENST00000447079	882	2681	CDK12	p.R882L	9	1.03363	0	1	17	37665993	37665993	G	T	-	9	8	1	Hybrid	NA	Clustered
ENST00000447079	882	2681	CDK12	p.R882W	9	1.03363	0	1	17	37665992	37665992	C	T		9	8	1	Hybrid	NA	Clustered
ENST00000447079	773	2681	CDK12	p.R773C	7	1.03081	8.721	1	17	37650845	37650845	C	T	-	9	8	1	Hybrid	NA	Clustered
ENST00000447079	773	2681	CDK12	p.R773H	7	1.03081	8.721	1	17	37650846	37650846	G	A	-	9	8	1	Hybrid	NA	Clustered
ENST00000447079	891	2681	CDK12	p.P891L	6	0.0671723	9.315	1	17	37667787	37667787	C	T	-	9	8	1	Hybrid	NA	Clustered
ENST00000447079	858	2681	CDK12	p.R858W	8	0.0310287	6.811	1	17	37657655	37657655	C	T	-	9	8	1	Hybrid	NA	Clustered
ENST00000447079	915	2681	CDK12	p.P915S	7	0.0221461	9.984	1	17	37667858	37667858	C	T	-	9	8	1	Hybrid	NA	Clustered
ENST00000447079	853	2681	CDK12	p.K853Q	4	0.0189184	9.651	1	17	37657640	37657640	A	C	-	9	8	1	Hybrid	NA	Clustered
ENST00000447079	904	2681.1	CDK12	p.P904L	7	1.01783	0	1	17	37667826	37667826	C	T		9	7	2	Hybrid	NA	Clustered
ENST00000447079	904	2681.1	CDK12	p.P904A	7	1.01783	0	1	17	37667825	37667825	C	G	-	9	7	2	Hybrid	NA	Clustered
ENST00000447079	902	2681.1	CDK12	p.R902P	3	1.00995	7.657	1	17	37667820	37667820	G	C	-	9	7	2	Hybrid	NA	Clustered
ENST00000447079	902	2681.1	CDK12	p.R902Q	3	1.00995	7.657	1	17	37667820	37667820	G	A	-	9	7	2	Hybrid	NA	Clustered
ENST00000447079	909	2681.1	CDK12	p.G909V	3	1.00335	9.231	1	17	37667841	37667841	G	T	-	9	7	2	Hybrid	NA	Clustered
ENST00000447079	909	2681.1	CDK12	p.G909E	3	1.00335	9.231	1	17	37667841	37667841	G	A	-	9	7	2	Hybrid	NA	Clustered
ENST00000447079	1008	2681.1	CDK12	p.R1008Q	8	0.0635245	9.1545	1	17	37676268	37676268	G	A	-	9	7	2	Hybrid	NA	Clustered
ENST00000447079	1002	2681.1	CDK12	p.T1002	6	0.0540146	9.0995	1	ENST00000447079	39519996	39519998	-	ptm	-	9	7	2	Hybrid	chr17:g.39519996_39519998/c.3004_3006/p.1002T	Clustered
ENST00000447079	954	2681.1	CDK12	p.S954	6	0.00831984	9.995	1	ENST00000447079	39517453	39517455	-	ptm	-	9	7	2	Hybrid	chr17:g.39517453_39517455/c.2860_2862/p.954S	Clustered
ENST00000394886	115	2848	CDC23	p.Y115	5	1.00521	9.7538	1	ENST00000394886	138206574	138206576	-	ptm	-	5	2	3	Hybrid	chr5:g.138206574_138206576/c.343_345/p.115Y	Direct
ENST00000394886	120	2848	CDC23	p.Y120	5	0.0890381	4.58633	1	ENST00000394886	138206559	138206561	-	ptm	-	5	2	3	Hybrid	chr5:g.138206559_138206561/c.358_360/p.120Y	Proximal
ENST00000394886	121	2848	CDC23	p.S121	5	1.04394	0	1	ENST00000394886	138206556	138206558	-	ptm	-	5	2	3	Hybrid	chr5:g.138206556_138206558/c.361_363/p.121S	Direct
ENST00000394886	115	2848	CDC23	p.Y115C	5	1.00521	9.7538	1	5	137542264	137542264	T	C	-	5	2	3	Hybrid	chr5:g.138206574_138206576/c.343_345/p.115Y	Direct
ENST00000394886	121	2848	CDC23	p.S121F	5	1.04394	0	1	5	137542246	137542246	G	A		5	2	3	Hybrid	chr5:g.138206556_138206558/c.361_363/p.121S	Direct
ENST00000261769	211	2901.1	CDH1	p.T211	5	0.0892021	6.7552	1	ENST00000261769	68808792	68808794	-	ptm	-	7	6	1	Hybrid	chr16:g.68808792_68808794/c.631_633/p.211T	Proximal
ENST00000261769	190	2901.1	CDH1	p.Y190C	6	1.06919	0	2	16	68842633	68842633	A	G		7	6	1	Hybrid	NA	Clustered
ENST00000261769	212	2901.1	CDH1	p.G212E	5	0.128378	5.10786	1	16	68842699	68842699	G	A	-	7	6	1	Hybrid	NA	Proximal
ENST00000261769	243	2901.1	CDH1	p.E243K	3	1.00435	9.4994	1	16	68844139	68844139	G	A	-	7	6	1	Hybrid	NA	Clustered
ENST00000261769	243	2901.1	CDH1	p.E243Q	3	1.00435	9.4994	1	16	68844139	68844139	G	C	-	7	6	1	Hybrid	NA	Clustered
ENST00000261769	188	2901.1	CDH1	p.V188D	6	0.0902307	5.2408	1	16	68842627	68842627	T	A	-	7	6	1	Hybrid	NA	Clustered
ENST00000261769	187	2901.1	CDH1	p.K187R	4	0.0355323	9.21025	1	16	68842624	68842624	A	G	-	7	6	1	Hybrid	NA	Clustered
ENST00000360526	436	3044	CES1	p.R436W	4	3.0023	0	2	16	55844441	55844441	G	A	-	4	3	1	Hybrid	NA	Clustered
ENST00000360526	436	3044	CES1	p.R436Q	4	3.0023	0	2	16	55844440	55844440	C	T		4	3	1	Hybrid	NA	Clustered
ENST00000360526	336	3044	CES1	p.L336H	4	0.00549497	9.8905	1	16	55846894	55846894	A	T	-	4	3	1	Hybrid	NA	Clustered
ENST00000360526	445	3044	CES1	p.T445	3	0.0049792	9.65025	1	ENST00000361503	55806448	55806450	-	ptm	-	4	3	1	Hybrid	chr16:g.55806448_55806450/c.1330_1332/p.444T	Clustered
ENST00000320493	269	3082	CFHR1	p.S269	5	0.0811614	6.141	1	ENST00000320493	196831811	196831813	-	ptm	-	5	4	1	Hybrid	chr1:g.196831811_196831813/c.805_807/p.269S	Proximal
ENST00000320493	206	3082	CFHR1	p.G206R	3	1.00469	8.748	1	1	196799638	196799638	G	A	-	5	4	1	Hybrid	NA	Clustered
ENST00000320493	206	3082	CFHR1	p.G206E	3	1.00469	8.748	1	1	196799639	196799639	G	A	-	5	4	1	Hybrid	NA	Clustered
ENST00000320493	270	3082	CFHR1	p.R270Q	5	1.02266	0	2	1	196800945	196800945	G	A		5	4	1	Hybrid	NA	Proximal
ENST00000320493	272	3082	CFHR1	p.I272T	3	0.0580884	8.039	1	1	196800951	196800951	T	C	-	5	4	1	Hybrid	NA	Clustered
ENST00000369850	1957	3105	FLNA	p.S1957	3	0.12276	5.027	1	ENST00000369850	154353447	154353449	-	ptm	-	5	3	2	Hybrid	chrX:g.154353447_154353449/c.5869_5871/p.1957S	Proximal
ENST00000369850	1958	3105	FLNA	p.M1958I	4	3.03321	0	1	X	153581812	153581812	C	G		5	3	2	Hybrid	NA	Proximal
ENST00000369850	1958	3105	FLNA	p.M1958L	4	3.03321	0	1	X	153581814	153581814	T	A	-	5	3	2	Hybrid	NA	Proximal
ENST00000369850	1958	3105	FLNA	p.M1958I	4	3.03321	0	2	X	153581812	153581812	C	T		5	3	2	Hybrid	NA	Proximal
ENST00000369850	2088	3105	FLNA	p.S2088	5	0.0136645	8.625	1	ENST00000369850	154352887	154352889	-	ptm	-	5	3	2	Hybrid	chrX:g.154352887_154352889/c.6262_6264/p.2088S	Clustered
ENST00000267082	778	3105.1	ITGB7	p.Y778	9	0.0470646	8.244	1	ENST00000267082	53191619	53191621	-	ptm	-	6	3	3	Hybrid	chr12:g.53191619_53191621/c.2332_2334/p.778Y	Proximal
ENST00000267082	780	3105.1	ITGB7	p.S780	6	2.01023	0	1	ENST00000267082	53191613	53191615	-	ptm	-	6	3	3	Hybrid	chr12:g.53191613_53191615/c.2338_2340/p.780S	Direct
ENST00000267082	780	3105.1	ITGB7	p.S780N	6	2.01023	0	1	12	53585398	53585398	C	T	-	6	3	3	Hybrid	chr12:g.53191613_53191615/c.2338_2340/p.780S	Direct
ENST00000267082	780	3105.1	ITGB7	p.S780R	6	2.01023	0	1	12	53585397	53585397	A	C		6	3	3	Hybrid	chr12:g.53191613_53191615/c.2338_2340/p.780S	Direct
ENST00000369850	2282	3105.1	FLNA	p.E2282K	12	0.0429338	7.596	1	X	153580315	153580315	C	T	-	6	3	3	Hybrid	NA	Clustered
ENST00000369850	2308	3105.1	FLNA	p.S2308	12	0.0340459	9.411	1	ENST00000369850	154351680	154351682	-	ptm	-	6	3	3	Hybrid	chrX:g.154351680_154351682/c.6922_6924/p.2308S	Clustered
ENST00000559488	773	3105.2	ITGB3	p.Y773	8	1.0316	9.581	1	ENST00000559488	47310154	47310156	-	ptm	-	10	4	6	Hybrid	chr17:g.47310154_47310156/c.2317_2319/p.773Y	Direct
ENST00000559488	777	3105.2	ITGB3	p.T777	7	0.0928707	4.942	1	ENST00000559488	47310166	47310168	-	ptm	-	10	4	6	Hybrid	chr17:g.47310166_47310168/c.2329_2331/p.777T	Proximal
ENST00000559488	778	3105.2	ITGB3	p.S778	10	1.07767	0	1	ENST00000559488	47310169	47310171	-	ptm	-	10	4	6	Hybrid	chr17:g.47310169_47310171/c.2332_2334/p.778S	Direct
ENST00000559488	779	3105.2	ITGB3	p.T779	8	0.10316	4.81033	1	ENST00000559488	47310172	47310174	-	ptm	-	10	4	6	Hybrid	chr17:g.47310172_47310174/c.2335_2337/p.779T	Proximal
ENST00000559488	784	3105.2	ITGB3	p.T784	6	1.03731	9.529	1	ENST00000559488	47310187	47310189	-	ptm	-	10	4	6	Hybrid	chr17:g.47310187_47310189/c.2350_2352/p.784T	Direct
ENST00000559488	785	3105.2	ITGB3	p.Y785	6	0.0726727	8.45	1	ENST00000559488	47310190	47310192	-	ptm	-	10	4	6	Hybrid	chr17:g.47310190_47310192/c.2353_2355/p.785Y	Proximal
ENST00000559488	762	3105.2	ITGB3	p.R762K	9	0.0407771	9.639	1	17	45384987	45384987	G	A	-	10	4	6	Hybrid	NA	Clustered
ENST00000559488	773	3105.2	ITGB3	p.Y773H	8	1.0316	9.581	1	17	45387520	45387520	T	C	-	10	4	6	Hybrid	chr17:g.47310154_47310156/c.2317_2319/p.773Y	Direct
ENST00000559488	778	3105.2	ITGB3	p.S778C	10	1.07767	0	1	17	45387536	45387536	C	G		10	4	6	Hybrid	chr17:g.47310169_47310171/c.2332_2334/p.778S	Direct
ENST00000559488	784	3105.2	ITGB3	p.T784M	6	1.03731	9.529	1	17	45387554	45387554	C	T	-	10	4	6	Hybrid	chr17:g.47310187_47310189/c.2350_2352/p.784T	Direct
ENST00000003084	130	3108	CFTR	p.L130F	3	2.0271	0	1	7	117171067	117171067	C	T		5	4	1	Hybrid	NA	Clustered
ENST00000003084	130	3108	CFTR	p.L130I	3	2.0271	0	1	7	117171067	117171067	C	A		5	4	1	Hybrid	NA	Clustered
ENST00000003084	130	3108	CFTR	p.L130V	3	2.0271	0	1	7	117171067	117171067	C	G		5	4	1	Hybrid	NA	Clustered
ENST00000003084	94	3108	CFTR	p.T94	4	0.0642587	6.224	1	ENST00000003084	117530905	117530907	-	ptm	-	5	4	1	Hybrid	chr7:g.117530905_117530907/c.280_282/p.94T	Clustered
ENST00000003084	134	3108	CFTR	p.R134G	4	0.0599186	6.2	1	7	117171079	117171079	A	G	-	5	4	1	Hybrid	NA	Clustered
ENST00000382580	415	3161	CHEK2	p.S415	14	0.161369	5.481	1	ENST00000328354	28695853	28695855	-	ptm	-	10	9	1	Hybrid	chr22:g.28695853_28695855/c.1114_1116/p.372S	Direct
ENST00000382580	388	3161	CHEK2	p.H388L	10	1.08084	0	1	22	29092950	29092950	T	A	-	10	9	1	Hybrid	NA	Clustered
ENST00000382580	388	3161	CHEK2	p.H388Y	10	1.08084	0	1	22	29092951	29092951	G	A		10	9	1	Hybrid	NA	Clustered
ENST00000382580	381	3161	CHEK2	p.L381R	11	0.0890258	7.425	1	22	29092971	29092971	A	C	-	10	9	1	Hybrid	NA	Clustered
ENST00000382580	389	3161	CHEK2	p.R389H	12	0.0826081	6.465	1	22	29092947	29092947	C	T	-	10	9	1	Hybrid	NA	Clustered
ENST00000382580	382	3161	CHEK2	p.H382Y	7	0.0505565	8.989	1	22	29092969	29092969	G	A	-	10	9	1	Hybrid	NA	Clustered
ENST00000382580	452	3161	CHEK2	p.D452G	10	0.0434753	6.301	1	22	29091731	29091731	T	C	-	10	9	1	Hybrid	NA	Clustered
ENST00000382580	415	3161	CHEK2	p.S415F	12	0.0998719	5.481	1	22	29091842	29091842	G	A	-	10	9	1	Hybrid	NA	Direct
ENST00000382580	416	3161	CHEK2	p.K416N	13	0.132233	9.059	1	22	29091838	29091838	C	G	-	10	9	1	Hybrid	NA	Proximal
ENST00000382580	319	3161	CHEK2	p.I319N	7	0.0175839	9.8685	1	22	29106013	29106013	A	T	-	10	9	1	Hybrid	NA	Clustered
ENST00000355819	226	3351	CLEC9A	p.T226	4	3.00311	0	1	ENST00000355819	10065582	10065584	-	ptm	-	4	3	1	Hybrid	chr12:g.10065582_10065584/c.676_678/p.226T	Direct
ENST00000355819	226	3351	CLEC9A	p.T226M	4	3.00311	0	3	12	10218182	10218182	C	T		4	3	1	Hybrid	chr12:g.10065582_10065584/c.676_678/p.226T	Direct
ENST00000355819	172	3351	CLEC9A	p.D172G	4	0.00802009	9.56	1	12	10217374	10217374	A	G	-	4	3	1	Hybrid	NA	Clustered
ENST00000355819	134	3351	CLEC9A	p.W134R	3	0.00711697	9.135	1	12	10215734	10215734	T	A	-	4	3	1	Hybrid	NA	Clustered
ENST00000540338	200	3370	CLIP1	p.S200	5	2.01645	0	1	ENST00000540338	122377446	122377448	-	ptm		5	2	3	Hybrid	chr12:g.122377446_122377448/c.598_600/p.200S	Direct
ENST00000540338	204	3370	CLIP1	p.S204	5	1.02187	7.202	1	ENST00000540338	122377434	122377436	-	ptm	-	5	2	3	Hybrid	chr12:g.122377434_122377436/c.610_612/p.204S	Direct
ENST00000540338	197	3370	CLIP1	p.S197	6	0.0361439	8.484	1	ENST00000540338	122377455	122377457	-	ptm	-	5	2	3	Hybrid	chr12:g.122377455_122377457/c.589_591/p.197S	Clustered
ENST00000540338	200	3370	CLIP1	p.S200L	5	2.01645	0	2	12	122861994	122861994	G	A	-	5	2	3	Hybrid	chr12:g.122377446_122377448/c.598_600/p.200S	Direct
ENST00000540338	204	3370	CLIP1	p.S204L	5	1.02187	7.202	1	12	122861982	122861982	G	A	-	5	2	3	Hybrid	chr12:g.122377434_122377436/c.610_612/p.204S	Direct
ENST00000524871	775	3489.1	CNTN5	p.T775	4	0.0431273	6.399	1	ENST00000524871	100297633	100297635	-	ptm	-	8	7	1	Hybrid	chr11:g.100297633_100297635/c.2323_2325/p.775T	Proximal
ENST00000524871	853	3489.1	CNTN5	p.V853I	7	1.08447	5.45	2	11	100170065	100170065	G	A	-	8	7	1	Hybrid	NA	Clustered
ENST00000524871	808	3489.1	CNTN5	p.G808D	11	0.100338	8.584	1	11	100169931	100169931	G	A	-	8	7	1	Hybrid	NA	Clustered
ENST00000524871	806	3489.1	CNTN5	p.G806V	9	0.0852686	9.575	1	11	100169925	100169925	G	T	-	8	7	1	Hybrid	NA	Clustered
ENST00000524871	802	3489.1	CNTN5	p.Q802H	9	0.0734806	7.302	1	11	100169914	100169914	G	T	-	8	7	1	Hybrid	NA	Clustered
ENST00000524871	856	3489.1	CNTN5	p.N856K	6	0.0627715	9.634	1	11	100170076	100170076	T	G	-	8	7	1	Hybrid	NA	Clustered
ENST00000524871	858	3489.1	CNTN5	p.G858R	7	0.0554866	6.219	1	11	100170080	100170080	G	A	-	8	7	1	Hybrid	NA	Clustered
ENST00000524871	773	3489.1	CNTN5	p.P773S	9	1.08781	0	2	11	100168359	100168359	C	T		8	7	1	Hybrid	NA	Proximal
ENST00000370418	212	3647	CPN1	p.S212	6	1.12831	0	1	ENST00000370418	100065311	100065313	-	ptm		6	4	2	Hybrid	chr10:g.100065311_100065313/c.634_636/p.212S	Direct
ENST00000370418	304	3647	CPN1	p.E304Q	6	1.11799	4.147	2	10	101816871	101816871	C	G	-	6	4	2	Hybrid	NA	Clustered
ENST00000370418	307	3647	CPN1	p.L307M	6	1.00938	9.263	1	10	101816862	101816862	G	T	-	6	4	2	Hybrid	NA	Clustered
ENST00000370418	307	3647	CPN1	p.L307Q	6	1.00938	9.263	1	10	101816861	101816861	A	T	-	6	4	2	Hybrid	NA	Clustered
ENST00000370418	212	3647	CPN1	p.S212L	6	1.12831	0	1	10	101825069	101825069	G	A	-	6	4	2	Hybrid	chr10:g.100065311_100065313/c.634_636/p.212S	Direct
ENST00000370418	81	3647	CPN1	p.Y81	7	0.0339238	6.365	1	ENST00000370418	100076088	100076090	-	ptm	-	6	4	2	Hybrid	chr10:g.100076088_100076090/c.241_243/p.81Y	Clustered
ENST00000430249	1061	3660.1	CPS1	p.S1061	14	0.0626917	8.6685	1	ENST00000233072	210647884	210647886	-	ptm	-	15	11	4	Hybrid	chr2:g.210647884_210647886/c.3163_3165/p.1055S	Direct
ENST00000430249	1084	3660.1	CPS1	p.T1084	14	0.251139	3.885	1	ENST00000233072	210647953	210647955	-	ptm	-	15	11	4	Hybrid	chr2:g.210647953_210647955/c.3232_3234/p.1078T	Direct
ENST00000430249	1085	3660.1	CPS1	p.S1085	10	0.133013	6.046	1	ENST00000233072	210647956	210647958	-	ptm	-	15	11	4	Hybrid	chr2:g.210647956_210647958/c.3235_3237/p.1079S	Proximal
ENST00000430249	1286	3660.1	CPS1	p.T1286	11	0.0779769	9.8085	1	ENST00000233072	210660566	210660568	-	ptm	-	15	11	4	Hybrid	chr2:g.210660566_210660568/c.3838_3840/p.1280T	Proximal
ENST00000430249	1242	3660.1	CPS1	p.I1242V	11	0.100475	8.065	1	2	211523362	211523362	A	G	-	15	11	4	Hybrid	NA	Clustered
ENST00000430249	1188	3660.1	CPS1	p.G1188C	10	0.0686078	9.1525	1	2	211518812	211518812	G	T	-	15	11	4	Hybrid	NA	Clustered
ENST00000430249	1088	3660.1	CPS1	p.Q1088P	8	0.0683568	9.7935	1	2	211512690	211512690	A	C	-	15	11	4	Hybrid	NA	Clustered
ENST00000430249	1264	3660.1	CPS1	p.L1264M	14	0.0593583	9.9255	1	2	211525224	211525224	T	A	-	15	11	4	Hybrid	NA	Clustered
ENST00000430249	1059	3660.1	CPS1	p.I1059N	8	0.0785669	8.4465	1	2	211512603	211512603	T	A	-	15	11	4	Hybrid	NA	Proximal
ENST00000430249	1061	3660.1	CPS1	p.S1061L	11	0.0565169	8.6685	1	2	211512609	211512609	C	T	-	15	11	4	Hybrid	NA	Direct
ENST00000430249	1082	3660.1	CPS1	p.M1082K	12	0.133933	4.4625	1	2	211512672	211512672	T	A	-	15	11	4	Hybrid	NA	Proximal
ENST00000430249	1083	3660.1	CPS1	p.G1083D	15	1.21802	0	1	2	211512675	211512675	G	A		15	11	4	Hybrid	NA	Proximal
ENST00000430249	1083	3660.1	CPS1	p.G1083R	15	1.21802	0	1	2	211512674	211512674	G	C	-	15	11	4	Hybrid	NA	Proximal
ENST00000430249	1084	3660.1	CPS1	p.T1084R	15	0.20024	3.885	1	2	211512678	211512678	C	G	-	15	11	4	Hybrid	NA	Direct
ENST00000430249	1288	3660.1	CPS1	p.V1288E	11	0.0735825	7.6485	1	2	211525297	211525297	T	A	-	15	11	4	Hybrid	NA	Proximal
ENST00000430249	1497	3660.7	CPS1	p.Y1497	7	0.0915235	7.9425	1	ENST00000233072	210677953	210677955	-	ptm	-	9	6	3	Hybrid	chr2:g.210677953_210677955/c.4471_4473/p.1491Y	Proximal
ENST00000430249	1311	3660.7	CPS1	p.Y1311	10	0.141549	7.455	1	ENST00000233072	210660641	210660643	-	ptm	-	9	6	3	Hybrid	chr2:g.210660641_210660643/c.3913_3915/p.1305Y	Clustered
ENST00000430249	1345	3660.7	CPS1	p.G1345V	10	0.111353	7.24	1	2	211532923	211532923	G	T	-	9	6	3	Hybrid	NA	Clustered
ENST00000430249	1308	3660.7	CPS1	p.P1308S	10	0.0796381	9.132	1	2	211525356	211525356	C	T	-	9	6	3	Hybrid	NA	Clustered
ENST00000430249	1496	3660.7	CPS1	p.H1496Y	5	0.0377921	8.6195	1	2	211542674	211542674	C	T	-	9	6	3	Hybrid	NA	Clustered
ENST00000430249	1276	3660.7	CPS1	p.T1276	8	0.0300485	7.933	1	ENST00000233072	210660536	210660538	-	ptm	-	9	6	3	Hybrid	chr2:g.210660536_210660538/c.3808_3810/p.1270T	Clustered
ENST00000430249	1501	3660.7	CPS1	p.S1501C	6	0.022357	8.48	1	2	211542689	211542689	A	T	-	9	6	3	Hybrid	NA	Clustered
ENST00000430249	1498	3660.7	CPS1	p.R1498G	9	1.02801	0	1	2	211542680	211542680	A	G	-	9	6	3	Hybrid	NA	Proximal
ENST00000430249	1498	3660.7	CPS1	p.R1498M	9	1.02801	0	1	2	211542681	211542681	G	T		9	6	3	Hybrid	NA	Proximal
ENST00000262367	2104	3726	CREBBP	p.R2104C	5	1.02294	0	1	16	3778738	3778738	G	A		5	4	1	Hybrid	NA	Clustered
ENST00000262367	2104	3726	CREBBP	p.R2104P	5	1.02294	0	1	16	3778737	3778737	C	G	-	5	4	1	Hybrid	NA	Clustered
ENST00000262367	2101	3726	CREBBP	p.I2101M	4	1.02081	6.588	1	16	3778745	3778745	G	C	-	5	4	1	Hybrid	NA	Clustered
ENST00000262367	2101	3726	CREBBP	p.I2101T	4	1.02081	6.588	1	16	3778746	3778746	A	G	-	5	4	1	Hybrid	NA	Clustered
ENST00000262367	2073	3726	CREBBP	p.T2073	7	0.0401397	8.909	1	ENST00000262367	3728828	3728830	-	ptm	-	5	4	1	Hybrid	chr16:g.3728828_3728830/c.6217_6219/p.2073T	Clustered
ENST00000324989	215	3756.1	CRMP1	p.T215	8	0.164077	5.271	1	ENST00000397890	5861036	5861038	-	ptm	-	6	4	2	Hybrid	chr4:g.5861036_5861038/c.301_303/p.101T	Proximal
ENST00000324989	216	3756.1	CRMP1	p.T216	6	0.0859443	5.863	1	ENST00000397890	5861033	5861035	-	ptm	-	6	4	2	Hybrid	chr4:g.5861033_5861035/c.304_306/p.102T	Direct
ENST00000324989	211	3756.1	CRMP1	p.L211P	8	1.11082	0	1	4	5862776	5862776	A	G		6	4	2	Hybrid	NA	Proximal
ENST00000324989	211	3756.1	CRMP1	p.L211V	8	1.11082	0	1	4	5862777	5862777	G	C	-	6	4	2	Hybrid	NA	Proximal
ENST00000324989	216	3756.1	CRMP1	p.T216M	6	0.0859443	5.863	1	4	5862761	5862761	G	A	-	6	4	2	Hybrid	NA	Direct
ENST00000324989	212	3756.1	CRMP1	p.V212L	6	0.106736	5.068	1	4	5862774	5862774	C	A	-	6	4	2	Hybrid	NA	Clustered
ENST00000354760	19	3777	CRYBA4	p.E19K	3	2.03849	0	2	22	27019213	27019213	G	A		4	3	1	Hybrid	NA	Clustered
ENST00000354760	19	3777	CRYBA4	p.E19Q	3	2.03849	0	1	22	27019213	27019213	G	C		4	3	1	Hybrid	NA	Clustered
ENST00000354760	24	3777	CRYBA4	p.G24D	2	0.105375	4.833	1	22	27019229	27019229	G	A	-	4	3	1	Hybrid	NA	Clustered
ENST00000354760	43	3777	CRYBA4	p.T43	3	0.039392	8.241	1	ENST00000354760	26623321	26623323	-	ptm	-	4	3	1	Hybrid	chr22:g.26623321_26623323/c.127_129/p.43T	Clustered
ENST00000291568	72	3909	CSTB	p.S72	7	1.0736	0	1	ENST00000291568	43774283	43774285	-	ptm	-	7	5	2	Hybrid	chr21:g.43774283_43774285/c.214_216/p.72S	Direct
ENST00000291568	72	3909	CSTB	p.S72C	7	1.0736	0	1	21	45194165	45194165	G	C		7	5	2	Hybrid	chr21:g.43774283_43774285/c.214_216/p.72S	Direct
ENST00000291568	73	3909	CSTB	p.L73V	7	0.147085	4.091	1	21	45194163	45194163	G	C	-	7	5	2	Hybrid	NA	Proximal
ENST00000291568	76	3909	CSTB	p.E76G	6	1.02509	9.046	1	21	45194153	45194153	T	C	-	7	5	2	Hybrid	NA	Proximal
ENST00000291568	76	3909	CSTB	p.E76K	6	1.02509	9.046	1	21	45194154	45194154	C	T	-	7	5	2	Hybrid	NA	Proximal
ENST00000291568	51	3909	CSTB	p.T51	7	0.0642265	7.058	1	ENST00000291568	43774673	43774675	-	ptm	-	7	5	2	Hybrid	chr21:g.43774673_43774675/c.151_153/p.51T	Clustered
ENST00000291568	75	3909	CSTB	p.H75Y	7	0.0607538	8.239	1	21	45194157	45194157	G	A	-	7	5	2	Hybrid	NA	Clustered
ENST00000264010	377	3921	CTCF	p.R377C	8	5.04424	0	3	16	67654642	67654642	C	T		8	7	1	Hybrid	NA	Clustered
ENST00000264010	377	3921	CTCF	p.R377H	8	5.04424	0	3	16	67654643	67654643	G	A	-	8	7	1	Hybrid	NA	Clustered
ENST00000264010	368	3921	CTCF	p.R368C	7	1.04926	9.673	1	16	67654615	67654615	C	T	-	8	7	1	Hybrid	NA	Clustered
ENST00000264010	368	3921	CTCF	p.R368H	7	1.04926	9.673	1	16	67654616	67654616	G	A	-	8	7	1	Hybrid	NA	Clustered
ENST00000264010	388	3921	CTCF	p.S388N	5	0.154273	5.65943	1	16	67654676	67654676	G	A	-	8	7	1	Hybrid	NA	Clustered
ENST00000264010	378	3921	CTCF	p.P378L	5	0.127546	5.74157	1	16	67654646	67654646	C	T	-	8	7	1	Hybrid	NA	Clustered
ENST00000264010	394	3921	CTCF	p.L394P	6	0.0316883	9.785	1	16	67654694	67654694	T	C	-	8	7	1	Hybrid	NA	Clustered
ENST00000264010	374	3921	CTCF	p.T374	5	0.0193701	8.8825	1	ENST00000264010	67620730	67620732	-	ptm	-	8	7	1	Hybrid	chr16:g.67620730_67620732/c.1120_1122/p.374T	Clustered
ENST00000349496	33	3955	CTNNB1	p.S33A	4	43.0226	0	3	3	41266100	41266100	T	G		8	6	2	Hybrid	chr3:g.41224609_41224611/c.97_99/p.33S	Clustered
ENST00000349496	33	3955	CTNNB1	p.S33C	4	43.0226	0	14	3	41266101	41266101	C	G	-	8	6	2	Hybrid	chr3:g.41224609_41224611/c.97_99/p.33S	Clustered
ENST00000349496	33	3955	CTNNB1	p.S33T	4	43.0226	0	1	3	41266100	41266100	T	A		8	6	2	Hybrid	chr3:g.41224609_41224611/c.97_99/p.33S	Clustered
ENST00000349496	33	3955	CTNNB1	p.S33Y	4	43.0226	0	9	3	41266101	41266101	C	A	-	8	6	2	Hybrid	chr3:g.41224609_41224611/c.97_99/p.33S	Clustered
ENST00000349496	33	3955	CTNNB1	p.S33F	4	43.0226	0	9	3	41266101	41266101	C	T	-	8	6	2	Hybrid	chr3:g.41224609_41224611/c.97_99/p.33S	Clustered
ENST00000349496	33	3955	CTNNB1	p.S33P	4	43.0226	0	8	3	41266100	41266100	T	C		8	6	2	Hybrid	chr3:g.41224609_41224611/c.97_99/p.33S	Clustered
ENST00000349496	30	3955	CTNNB1	p.Y30	9	0.814807	6.365	1	ENST00000349496	41224600	41224602	-	ptm	-	8	6	2	Hybrid	chr3:g.41224600_41224602/c.88_90/p.30Y	Proximal
ENST00000349496	29	3955	CTNNB1	p.S29	6	0.848948	7.278	1	ENST00000349496	41224597	41224599	-	ptm	-	8	6	2	Hybrid	chr3:g.41224597_41224599/c.85_87/p.29S	Clustered
ENST00000349496	34	3955.1	CTNNB1	p.G34E	8	29.7006	6.251	10	3	41266104	41266104	G	A	-	13	12	1	Hybrid	NA	Clustered
ENST00000349496	34	3955.1	CTNNB1	p.G34R	8	29.7006	6.251	3	3	41266103	41266103	G	C	-	13	12	1	Hybrid	NA	Clustered
ENST00000349496	34	3955.1	CTNNB1	p.G34V	8	29.7006	6.251	8	3	41266104	41266104	G	T	-	13	12	1	Hybrid	NA	Clustered
ENST00000349496	34	3955.1	CTNNB1	p.G34R	8	29.7006	6.251	9	3	41266103	41266103	G	A	-	13	12	1	Hybrid	NA	Clustered
ENST00000349496	40	3955.1	CTNNB1	p.T40	13	1.40169	7.659	1	ENST00000349496	41224630	41224632	-	ptm	-	13	12	1	Hybrid	chr3:g.41224630_41224632/c.118_120/p.40T	Proximal
ENST00000349496	35	3955.1	CTNNB1	p.I35S	8	4.67289	7.572	4	3	41266107	41266107	T	G	-	13	12	1	Hybrid	NA	Clustered
ENST00000349496	32	3955.1	CTNNB1	p.D32A	9	35.4915	0	2	3	41266098	41266098	A	C	-	13	12	1	Hybrid	NA	Proximal
ENST00000349496	32	3955.1	CTNNB1	p.D32H	9	35.4915	0	4	3	41266097	41266097	G	C		13	12	1	Hybrid	NA	Proximal
ENST00000349496	32	3955.1	CTNNB1	p.D32N	9	35.4915	0	6	3	41266097	41266097	G	A		13	12	1	Hybrid	NA	Proximal
ENST00000349496	32	3955.1	CTNNB1	p.D32V	9	35.4915	0	7	3	41266098	41266098	A	T	-	13	12	1	Hybrid	NA	Proximal
ENST00000349496	32	3955.1	CTNNB1	p.D32Y	9	35.4915	0	7	3	41266097	41266097	G	T		13	12	1	Hybrid	NA	Proximal
ENST00000349496	32	3955.1	CTNNB1	p.D32G	9	35.4915	0	10	3	41266098	41266098	A	G	-	13	12	1	Hybrid	NA	Proximal
ENST00000349496	36	3955.1	CTNNB1	p.H36P	7	4.63854	6.942	5	3	41266110	41266110	A	C	-	13	12	1	Hybrid	NA	Proximal
ENST00000349496	45	3955.2	CTNNB1	p.S45C	4	33.0254	0	2	3	41266137	41266137	C	G	-	5	4	1	Hybrid	chr3:g.41224645_41224647/c.133_135/p.45S	Clustered
ENST00000349496	45	3955.2	CTNNB1	p.S45F	4	33.0254	0	10	3	41266137	41266137	C	T	-	5	4	1	Hybrid	chr3:g.41224645_41224647/c.133_135/p.45S	Clustered
ENST00000349496	45	3955.2	CTNNB1	p.S45P	4	33.0254	0	19	3	41266136	41266136	T	C		5	4	1	Hybrid	chr3:g.41224645_41224647/c.133_135/p.45S	Clustered
ENST00000349496	45	3955.2	CTNNB1	p.S45Y	4	33.0254	0	3	3	41266137	41266137	C	A	-	5	4	1	Hybrid	chr3:g.41224645_41224647/c.133_135/p.45S	Clustered
ENST00000349496	42	3955.2	CTNNB1	p.T42	7	1.46494	6.66	1	ENST00000349496	41224636	41224638	-	ptm	-	5	4	1	Hybrid	chr3:g.41224636_41224638/c.124_126/p.42T	Proximal
ENST00000349496	41	3955.3	CTNNB1	p.T41	5	29.0925	0	1	ENST00000349496	41224633	41224635	-	ptm	-	4	3	1	Hybrid	chr3:g.41224633_41224635/c.121_123/p.41T	Direct
ENST00000349496	41	3955.3	CTNNB1	p.T41A	5	29.0925	0	18	3	41266124	41266124	A	G		4	3	1	Hybrid	chr3:g.41224633_41224635/c.121_123/p.41T	Direct
ENST00000349496	41	3955.3	CTNNB1	p.T41N	5	29.0925	0	1	3	41266125	41266125	C	A	-	4	3	1	Hybrid	chr3:g.41224633_41224635/c.121_123/p.41T	Direct
ENST00000349496	41	3955.3	CTNNB1	p.T41I	5	29.0925	0	10	3	41266125	41266125	C	T	-	4	3	1	Hybrid	chr3:g.41224633_41224635/c.121_123/p.41T	Direct
ENST00000349496	679	3958	CTNNB1	p.T679	6	0.149295	5.835	1	ENST00000349496	41236668	41236670	-	ptm	-	9	3	6	Hybrid	chr3:g.41236668_41236670/c.2035_2037/p.679T	Proximal
ENST00000349496	680	3958	CTNNB1	p.S680	6	0.199022	4.02	1	ENST00000349496	41236671	41236673	-	ptm	-	9	3	6	Hybrid	chr3:g.41236671_41236673/c.2038_2040/p.680S	Proximal
ENST00000349496	681	3958	CTNNB1	p.S681	9	1.09551	0	1	ENST00000349496	41236674	41236676	-	ptm	-	9	3	6	Hybrid	chr3:g.41236674_41236676/c.2041_2043/p.681S	Direct
ENST00000349496	681	3958	CTNNB1	p.S681F	9	1.09551	0	1	3	41278166	41278166	C	T		9	3	6	Hybrid	chr3:g.41236674_41236676/c.2041_2043/p.681S	Direct
ENST00000349496	683	3958	CTNNB1	p.F683Y	5	0.0764636	6.61	1	3	41278172	41278172	T	A	-	9	3	6	Hybrid	NA	Proximal
ENST00000349496	653	3958	CTNNB1	p.T653	8	0.0635874	9.96	1	ENST00000349496	41236590	41236592	-	ptm	-	9	3	6	Hybrid	chr3:g.41236590_41236592/c.1957_1959/p.653T	Clustered
ENST00000349496	649	3958	CTNNB1	p.E649Q	7	0.0264274	9.845	1	3	41277981	41277981	G	C	-	9	3	6	Hybrid	NA	Clustered
ENST00000349496	675	3958	CTNNB1	p.S675	6	0.0238868	9.624	1	ENST00000349496	41236656	41236658	-	ptm	-	9	3	6	Hybrid	chr3:g.41236656_41236658/c.2023_2025/p.675S	Clustered
ENST00000349496	646	3958	CTNNB1	p.S646	5	0.0151901	8.528	1	ENST00000349496	41236481	41236483	-	ptm	-	9	3	6	Hybrid	chr3:g.41236481_41236483/c.1936_1938/p.646S	Clustered
ENST00000376561	495	4028	CTTN	p.G495V	8	2.06039	0	1	11	70281210	70281210	G	T	-	9	8	1	Hybrid	NA	Clustered
ENST00000376561	495	4028	CTTN	p.G495W	8	2.06039	0	1	11	70281209	70281209	G	T		9	8	1	Hybrid	NA	Clustered
ENST00000376561	495	4028	CTTN	p.G495R	8	2.06039	0	1	11	70281209	70281209	G	A		9	8	1	Hybrid	NA	Clustered
ENST00000301843	538	4028	CTTN	p.Y538	8	0.130007	4.721	1	ENST00000301843	70435121	70435123	-	ptm	-	9	8	1	Hybrid	chr11:g.70435121_70435123/c.1612_1614/p.538Y	Clustered
ENST00000376561	497	4028	CTTN	p.C497S	5	0.0465461	6.752	1	11	70281216	70281216	G	C	-	9	8	1	Hybrid	NA	Clustered
ENST00000376561	486	4028	CTTN	p.E486D	5	0.0350051	6.757	1	11	70281184	70281184	G	C	-	9	8	1	Hybrid	NA	Clustered
ENST00000376561	500	4028	CTTN	p.R500H	7	0.0232142	9.672	1	11	70281225	70281225	G	A	-	9	8	1	Hybrid	NA	Clustered
ENST00000376561	473	4028	CTTN	p.E473K	6	0.0179286	9.911	1	11	70281143	70281143	G	A	-	9	8	1	Hybrid	NA	Clustered
ENST00000376561	458	4028	CTTN	p.I458S	4	0.00973204	9.313	1	11	70279792	70279792	T	G	-	9	8	1	Hybrid	NA	Clustered
ENST00000264414	50	4043.3	CUL3	p.S50	7	0.126156	5.77	1	ENST00000264414	224557773	224557775	-	ptm	-	8	7	1	Hybrid	chr2:g.224557773_224557775/c.148_150/p.50S	Proximal
ENST00000171111	117	4043.3	KEAP1	p.E117K	8	1.06239	8.528	2	19	10610361	10610361	C	T	-	8	7	1	Hybrid	NA	Clustered
ENST00000264414	52	4043.3	CUL3	p.L52V	7	1.10629	0	1	2	225422486	225422486	G	C		8	7	1	Hybrid	NA	Proximal
ENST00000264414	52	4043.3	CUL3	p.L52F	7	1.10629	0	1	2	225422486	225422486	G	A		8	7	1	Hybrid	NA	Proximal
ENST00000171111	115	4043.3	KEAP1	p.L115Q	8	0.160664	4.979	1	19	10610366	10610366	A	T	-	8	7	1	Hybrid	NA	Clustered
ENST00000171111	116	4043.3	KEAP1	p.R116P	9	0.14317	6.21	1	19	10610363	10610363	C	G	-	8	7	1	Hybrid	NA	Clustered
ENST00000264414	53	4043.3	CUL3	p.S53R	10	0.133457	4.824	1	2	225422481	225422481	A	C	-	8	7	1	Hybrid	NA	Clustered
ENST00000264414	49	4043.3	CUL3	p.N49D	7	0.0971517	9.129	1	2	225422495	225422495	T	C	-	8	7	1	Hybrid	NA	Clustered
ENST00000318911	208	4123.1	CYC1	p.E208K	6	1.01223	0	2	8	145151497	145151497	G	A		6	5	1	Hybrid	NA	Clustered
ENST00000318911	210	4123.1	CYC1	p.Y210F	4	1.00896	8.375	1	8	145151504	145151504	A	T	-	6	5	1	Hybrid	NA	Clustered
ENST00000318911	210	4123.1	CYC1	p.Y210H	4	1.00896	8.375	1	8	145151503	145151503	T	C	-	6	5	1	Hybrid	NA	Clustered
ENST00000318911	268	4123.1	CYC1	p.K268N	5	0.0849526	9.827	1	8	145151968	145151968	G	C	-	6	5	1	Hybrid	NA	Clustered
ENST00000318911	278	4123.1	CYC1	p.S278	3	0.0344096	9.77	1	ENST00000318911	144097093	144097095	-	ptm	-	6	5	1	Hybrid	chr8:g.144097093_144097095/c.832_834/p.278S	Clustered
ENST00000318911	98	4123.1	CYC1	p.H98Y	5	0.0325825	8.066	1	8	145150898	145150898	C	T	-	6	5	1	Hybrid	NA	Clustered
ENST00000371321	127	4215.1	CYP2C19	p.S127	8	1.04956	8.921	1	ENST00000371321	94775437	94775439	-	ptm	-	8	7	1	Hybrid	chr10:g.94775437_94775439/c.379_381/p.127S	Direct
ENST00000371321	132	4215.1	CYP2C19	p.R132Q	9	2.02767	0	2	10	96535210	96535210	G	A		8	7	1	Hybrid	NA	Clustered
ENST00000371321	132	4215.1	CYP2C19	p.R132W	9	2.02767	0	1	10	96535209	96535209	C	T	-	8	7	1	Hybrid	NA	Clustered
ENST00000371321	130	4215.1	CYP2C19	p.T130M	9	0.108769	5.961	1	10	96535204	96535204	C	T	-	8	7	1	Hybrid	NA	Clustered
ENST00000371321	127	4215.1	CYP2C19	p.S127F	8	1.04956	8.921	1	10	96535195	96535195	C	T	-	8	7	1	Hybrid	chr10:g.94775437_94775439/c.379_381/p.127S	Direct
ENST00000371321	324	4215.1	CYP2C19	p.Q324R	5	0.0361163	8.148	1	10	96602603	96602603	A	G	-	8	7	1	Hybrid	NA	Clustered
ENST00000371321	137	4215.1	CYP2C19	p.G137R	7	0.0316475	9.508	1	10	96535224	96535224	G	A	-	8	7	1	Hybrid	NA	Clustered
ENST00000371321	318	4215.1	CYP2C19	p.E318A	4	0.0249029	9.998	1	10	96580386	96580386	A	C	-	8	7	1	Hybrid	NA	Clustered
ENST00000336411	119	4252.1	CYP3A4	p.S119	7	1.03827	0	1	ENST00000336411	99770197	99770199	-	ptm	-	7	6	1	Hybrid	chr7:g.99770197_99770199/c.355_357/p.119S	Direct
ENST00000336411	122	4252.1	CYP3A4	p.E122K	7	1.0203	9.25778	2	7	99367813	99367813	C	T	-	7	6	1	Hybrid	NA	Clustered
ENST00000336411	114	4252.1	CYP3A4	p.M114I	4	1.00733	8.65767	2	7	99367835	99367835	C	T	-	7	6	1	Hybrid	NA	Clustered
ENST00000336411	119	4252.1	CYP3A4	p.S119F	7	1.03827	0	1	7	99367821	99367821	G	A		7	6	1	Hybrid	chr7:g.99770197_99770199/c.355_357/p.119S	Direct
ENST00000336411	440	4252.1	CYP3A4	p.R440K	9	0.0529812	7.08722	1	7	99358539	99358539	C	T	-	7	6	1	Hybrid	NA	Clustered
ENST00000336411	425	4252.1	CYP3A4	p.D425E	5	0.046616	5.5725	1	7	99358583	99358583	G	T	-	7	6	1	Hybrid	NA	Clustered
ENST00000336411	169	4252.1	CYP3A4	p.P169L	5	0.00822415	9.5832	1	7	99367406	99367406	G	A	-	7	6	1	Hybrid	NA	Clustered
ENST00000301645	266	4265	CYP7A1	p.T266	7	0.0432469	6.351	1	ENST00000301645	58496714	58496716	-	ptm	-	8	4	4	Hybrid	chr8:g.58496714_58496716/c.796_798/p.266T	Proximal
ENST00000301645	268	4265	CYP7A1	p.S268	7	2.07494	0	1	ENST00000301645	58496708	58496710	-	ptm		8	4	4	Hybrid	chr8:g.58496708_58496710/c.802_804/p.268S	Direct
ENST00000301645	269	4265	CYP7A1	p.T269	6	0.18171	4.08667	1	ENST00000301645	58496705	58496707	-	ptm	-	8	4	4	Hybrid	chr8:g.58496705_58496707/c.805_807/p.269T	Proximal
ENST00000301645	260	4265	CYP7A1	p.R260C	6	1.01148	9.67867	1	8	59409293	59409293	G	A	-	8	4	4	Hybrid	NA	Clustered
ENST00000301645	260	4265	CYP7A1	p.R260H	6	1.01148	9.67867	1	8	59409292	59409292	C	T	-	8	4	4	Hybrid	NA	Clustered
ENST00000301645	268	4265	CYP7A1	p.S268Y	7	2.07494	0	1	8	59409268	59409268	G	T	-	8	4	4	Hybrid	chr8:g.58496708_58496710/c.802_804/p.268S	Direct
ENST00000301645	268	4265	CYP7A1	p.S268F	7	2.07494	0	1	8	59409268	59409268	G	A	-	8	4	4	Hybrid	chr8:g.58496708_58496710/c.802_804/p.268S	Direct
ENST00000301645	439	4265	CYP7A1	p.S439	6	0.0188678	9.648	1	ENST00000301645	58491673	58491675	-	ptm	-	8	4	4	Hybrid	chr8:g.58491673_58491675/c.1315_1317/p.439S	Clustered
[truncated: 2,194 more rows]

## Sheet: TableS2.CoclusterMutOnlyHybrid
Gene_Drug	Mutation_Gene	Transcript	Position	Cluster	Degree_Connectivity	Closeness_Centrality	Geodesic_From_Centroid	Weight	Chromosome	Start	Stop	Reference	Alternate	Alternative_Transcripts	Total_count	Mut_count	Site_count	Type	GenomicPosition	inMutOnly
RAB35	p.S75F	ENST00000229340	75	14611	6	1.12531	0	1	12	120541633	120541633	G	A		6	1	5	Hybrid	chr12:g.120103828_120103830/c.223_225/p.75S	FALSE
APOA1	p.S79P	ENST00000236850	79	1243	6	1.10266	0	1	11	116707093	116707093	A	G		6	1	5	Hybrid	chr11:g.116836375_116836377/c.235_237/p.79S	FALSE
IRF2BPL	p.S705F	ENST00000238647	705	8734	3	2.02568	0	2	14	77492022	77492022	G	A		3	1	2	Hybrid	chr14:g.77025678_77025680/c.2113_2115/p.705S	FALSE
PDE1B	p.T234A	ENST00000243052	234	12601	8	0.0284703	6.944	1	12	54966490	54966490	A	G	-	9	6	3	Hybrid	NA	FALSE
PDE1B	p.S249L	ENST00000243052	249	12601	7	0.0296899	8.0365	1	12	54966942	54966942	C	T	-	9	6	3	Hybrid	NA	FALSE
PDE1B	p.S372N	ENST00000243052	372	12601	9	1.0537	0	1	12	54968932	54968932	G	A		9	6	3	Hybrid	chr12:g.54575147_54575149/c.1114_1116/p.372S	FALSE
PDE1B	p.F392L	ENST00000243052	392	12601	7	0.0327203	9.6795	1	12	54968993	54968993	C	G	-	9	6	3	Hybrid	NA	FALSE
PDE1B	p.T432S	ENST00000243052	432	12601	4	0.00835543	9.67867	1	12	54969802	54969802	A	T	-	9	6	3	Hybrid	NA	FALSE
MT2A	p.G10C	ENST00000245185	10	10795	4	0.0378245	7.967	1	16	56642595	56642595	G	T	-	6	3	3	Hybrid	NA	FALSE
MT2A	p.T14I	ENST00000245185	14	10795	6	1.0304	9.434	1	16	56642916	56642916	C	T	-	6	3	3	Hybrid	chr16:g.56609003_56609005/c.40_42/p.14T	FALSE
MT2A	p.S6F	ENST00000245185	6	10795	6	1.03425	0	1	16	56642584	56642584	C	T	-	6	3	3	Hybrid	chr16:g.56608671_56608673/c.16_18/p.6S	FALSE
RALY	p.V23L	ENST00000246194	23	14717	4	0.0225262	6.557	1	20	32659947	32659947	G	C	-	7	4	3	Hybrid	NA	FALSE
HSPA2	p.T166M	ENST00000247207	166	8148	3	2.01604	0	2	14	65008064	65008064	C	T	-	3	1	2	Hybrid	chr14:g.64541345_64541347/c.496_498/p.166T	FALSE
PTPN12	p.S275F	ENST00000248594	275	14266	4	2.00712	0	1	7	77240143	77240143	C	T	-	5	2	3	Hybrid	chr7:g.77610825_77610827/c.823_825/p.275S	FALSE
PTPN12	p.S275C	ENST00000248594	275	14266	4	2.00712	0	1	7	77240143	77240143	C	G	-	5	2	3	Hybrid	chr7:g.77610825_77610827/c.823_825/p.275S	FALSE
VDAC1	p.L26S	ENST00000265333	26	18603	8	0.023553	7.777	1	5	133328037	133328037	A	G	-	7	2	5	Hybrid	NA	FALSE
VDAC1	p.S46L	ENST00000265333	46	18603	7	1.0935	0	1	5	133326826	133326826	G	A		7	2	5	Hybrid	chr5:g.133991134_133991136/c.136_138/p.46S	FALSE
IFNA1	p.S178T	ENST00000276927	178	8349	8	1.18708	0	1	9	21441038	21441038	T	A		8	2	6	Hybrid	chr9:g.21441039_21441041/c.532_534/p.178S	FALSE
ITGA5	p.S126P	ENST00000293379	126	8795	6	1.09482	0	1	12	54803355	54803355	A	G	-	6	1	5	Hybrid	chr12:g.54409569_54409571/c.376_378/p.126S	FALSE
HPRT1	p.K115R	ENST00000298556	115	8052	9	0.0223978	8.33	1	X	133620520	133620520	A	G	-	5	3	2	Hybrid	NA	FALSE
HPRT1	p.S148P	ENST00000298556	148	8052	5	2.02779	0	1	X	133627577	133627577	T	C	-	5	3	2	Hybrid	chrX:g.134493547_134493549/c.442_444/p.148S	FALSE
HPRT1	p.S148F	ENST00000298556	148	8052	5	2.02779	0	1	X	133627578	133627578	C	T		5	3	2	Hybrid	chrX:g.134493547_134493549/c.442_444/p.148S	FALSE
ARAP2	p.S575L	ENST00000303965	575	1371	4	0.0161642	9.155	1	4	36179582	36179582	G	A	-	6	3	3	Hybrid	NA	FALSE
ARAP2	p.S580L	ENST00000303965	580	1371	6	1.06338	0	1	4	36179567	36179567	G	A		6	3	3	Hybrid	chr4:g.36177944_36177946/c.1738_1740/p.580S	FALSE
ARAP2	p.S582C	ENST00000303965	582	1371	4	1.02848	6.159	1	4	36179561	36179561	G	C	-	6	3	3	Hybrid	chr4:g.36177938_36177940/c.1744_1746/p.582S	FALSE
SRSF7	p.G25A	ENST00000313117	25	16747	3	0.0022986	9.801	1	2	38977291	38977291	C	G	-	7	4	3	Hybrid	NA	FALSE
SRSF7	p.S32G	ENST00000313117	32	16747	7	1.05162	0	1	2	38977271	38977271	T	C		7	4	3	Hybrid	chr2:g.38750127_38750129/c.94_96/p.32S	FALSE
SRSF7	p.Y34C	ENST00000313117	34	16747	5	1.02044	7.498	1	2	38977264	38977264	T	C	-	7	4	3	Hybrid	chr2:g.38750121_38750123/c.100_102/p.34Y	FALSE
SRSF7	p.L37F	ENST00000313117	37	16747	4	0.0420566	6.332	1	2	38977254	38977254	T	G	-	7	4	3	Hybrid	NA	FALSE
TBK1	p.S510G	ENST00000331710	510	17266	4	1.13817	0	1	12	64889269	64889269	A	G		4	1	3	Hybrid	chr12:g.64495489_64495491/c.1528_1530/p.510S	FALSE
PTMA	p.S9G	ENST00000341369	9	14255	7	1.13228	0	1	2	232573441	232573441	A	G	-	7	1	6	Hybrid	chr2:g.231708731_231708733/c.25_27/p.9S	FALSE
PIK3CG	p.I222V	ENST00000359195	222	13029	8	0.0225852	9.708	1	7	106508670	106508670	A	G	-	7	3	4	Hybrid	NA	FALSE
PIK3CG	p.T228I	ENST00000359195	228	13029	7	1.13387	0	1	7	106508689	106508689	C	T		7	3	4	Hybrid	chr7:g.106868243_106868245/c.682_684/p.228T	FALSE
PIK3CG	p.M259I	ENST00000359195	259	13029	3	0.0084888	7.971	1	7	106508783	106508783	G	T	-	7	3	4	Hybrid	NA	FALSE
WDHD1	p.S801C	ENST00000360586	801	18746	5	1.03036	6.441	1	14	55429799	55429799	G	C	-	5	2	3	Hybrid	chr14:g.54963080_54963082/c.2401_2403/p.801S	FALSE
WDHD1	p.S803C	ENST00000360586	803	18746	5	1.03866	0	1	14	55429793	55429793	G	C	-	5	2	3	Hybrid	chr14:g.54963074_54963076/c.2407_2409/p.803S	FALSE
MARK1	p.S710G	ENST00000366917	710	10153	6	1.12184	0	1	1	220835248	220835248	A	G	-	6	1	5	Hybrid	chr1:g.220661906_220661908/c.2128_2130/p.710S	FALSE
TTK	p.T675K	ENST00000369798	675	18081	5	1.13597	4.10067	1	6	80746291	80746291	C	A	-	5	2	3	Hybrid	chr6:g.80036573_80036575/c.2023_2025/p.675T	FALSE
TTK	p.T676A	ENST00000369798	676	18081	5	1.18252	0	1	6	80746293	80746293	A	G		5	2	3	Hybrid	chr6:g.80036576_80036578/c.2026_2028/p.676T	FALSE
PSMA7	p.S201L	ENST00000370873	201	14072.1	3	2.00191	0	2	20	60712472	60712472	G	A		3	1	2	Hybrid	chr20:g.62137415_62137417/c.601_603/p.201S	FALSE
PARD3	p.S529L	ENST00000374789	529	12388	5	2.0131	0	2	10	34663884	34663884	G	A		5	1	4	Hybrid	chr10:g.34374955_34374957/c.1585_1587/p.529S	FALSE
DSP	p.E2027K	ENST00000379802	2027	4988	5	1.03898	8.123	2	6	7583574	7583574	G	A	-	9	4	5	Hybrid	NA	FALSE
CDC23	p.Y115C	ENST00000394886	115	2848	5	1.00521	9.7538	1	5	137542264	137542264	T	C	-	5	2	3	Hybrid	chr5:g.138206574_138206576/c.343_345/p.115Y	FALSE
CDC23	p.S121F	ENST00000394886	121	2848	5	1.04394	0	1	5	137542246	137542246	G	A		5	2	3	Hybrid	chr5:g.138206556_138206558/c.361_363/p.121S	FALSE
KHSRP	p.T277A	ENST00000398148	277	9201	4	2.0094	0	1	19	6418544	6418544	T	C		4	2	2	Hybrid	chr19:g.6418531_6418533/c.829_831/p.277T	FALSE
KHSRP	p.T277M	ENST00000398148	277	9201	4	2.0094	0	1	19	6418543	6418543	G	A	-	4	2	2	Hybrid	chr19:g.6418531_6418533/c.829_831/p.277T	FALSE
ITK	p.T516K	ENST00000422843	516	8879	7	1.1117	0	1	5	156672923	156672923	C	A	-	7	1	6	Hybrid	chr5:g.157245912_157245914/c.1546_1548/p.516T	FALSE
IFNA13	p.G61E	ENST00000449498	61	8349	8	0.060958	8.673	1	9	21367828	21367828	C	T	-	8	2	6	Hybrid	NA	FALSE

## Sheet: TableS3.PathwayEnrichment
Pathway Dataset	Term	Overlap	P-value (Fisher’s Exact Test)	Adjusted P-value	Old P-value	Old Adjusted P-value	Z-score	Combined Score	Genes
NCI	PDGFR-beta signaling pathway_Homo sapiens_c901a3e4-6194-11e5-8ac5-06603eb7f303	26/128	0.0000000000000000299789524391801305519894741521537704642948475564599719600522576001822017133235931396484375	0.0000000000000059957904878360262090055079830572297693250401716402731011612559086643159389495849609375	0.0000186000349855046444064350652514150397109915502369403839111328125	0.0006983320363862129120935406945136492140591144561767578125	-2.0600541990626255	78.37689647455859	ITGB3;PIK3R2;PIK3R1;PIK3CG;PPP2CA;RAP1B;NRAS;MAPK8;ARHGDIA;MYC;MAPK1;RAC1;MAP2K7;HRAS;MAP2K4;MAP2K1;MAP2K2;BRAF;PRKCA;RHOA;PIK3CA;CTTN;LCK;RASA1;KRAS;SOS1
NCI	ErbB2/ErbB3 signaling events_Homo sapiens_51e35311-6192-11e5-8ac5-06603eb7f303	16/44	0.000000000000001746607907439141331716922299999554377837772335853305794017842345056124031543731689453125	0.00000000000017466079074391414184916218743108529731279145169597910580705502070486545562744140625	0.00000219718009255989354383130536529922238742074114270508289337158203125	0.00043943601851197870537812928404264312121085822582244873046875	-1.8683512609271646	63.488632577054084	MAP2K1;MAP2K2;PIK3R2;PIK3R1;MTOR;NRAS;MAPK8;PIK3CA;ERBB2;AKT1;MAPK1;KRAS;RAC1;PRKACA;SOS1;HRAS
NCI	ErbB1 downstream signaling_Homo sapiens_30d60550-6192-11e5-8ac5-06603eb7f303	22/105	0.000000000000004294308375592844408069672641522900320468192868206269707798128365539014339447021484375	0.0000000000002862872250395229647452363372802563168937652060552778721103095449507236480712890625	0.00005768256317228686170898999119316385986167006194591522216796875	0.00104877387585976104313056911365720225148834288120269775390625	-1.7189702796776525	56.866091039715265	MAP2K4;MAP2K1;MAP2K2;MAPKAP1;PEBP1;BRAF;PIK3R2;PRKCA;PIK3R1;MTOR;EGFR;PPP2CA;NRAS;PPP5C;MAPK8;PIK3CA;AKT1;MAPK1;KRAS;RAC1;SOS1;HRAS
NCI	Signaling events mediated by Hepatocyte Growth Factor Receptor (c-Met)_Homo sapiens_ac39d2b9-6195-11e5-8ac5-06603eb7f303	19/77	0.00000000000001318531257393950036603369461731854368700934086733322914142263471148908138275146484375	0.00000000000047591016108773494271114346736788509200678787269822578309685923159122467041015625	0.0000283013608565774944423286407779727369415923021733760833740234375	0.00070753402141443739493953390962133198627270758152008056640625	-1.6897859843417646	54.00500727751312	MAP2K4;MAP2K1;MAP2K2;PIK3R1;MTOR;RHOA;RAP1B;MAPK8;PIK3CA;APC;CDH1;AKT2;AKT1;CTNNB1;MAPK1;RAC1;SOS1;MET;HRAS
NCI	SHP2 signaling_Homo sapiens_85755aa4-6195-11e5-8ac5-06603eb7f303	17/57	0.00000000000001031515848349945446558166646296534936990828452973989470820015412755310535430908203125	0.00000000000047591016108773494271114346736788509200678787269822578309685923159122467041015625	0.000009663425553758942722240403433442423875021631829440593719482421875	0.000585955371671831423859011511723338117008097469806671142578125	-1.6385691026465983	52.770383209072705	NTRK1;MAP2K1;MAP2K2;ANGPT1;NTRK3;GNAI3;PIK3R1;RHOA;EGFR;NRAS;IL6;PIK3CA;LCK;KRAS;PRKACA;SOS1;HRAS
NCI	Fc-epsilon receptor I signaling in mast cells_Homo sapiens_86cd7795-6192-11e5-8ac5-06603eb7f303	17/58	0.0000000000000142773048326320480288988143503127750284504952904551799974797177128493785858154296875	0.00000000000047591016108773494271114346736788509200678787269822578309685923159122467041015625	0.00001171910743343662888375604491653092509295674972236156463623046875	0.000585955371671831423859011511723338117008097469806671142578125	-1.5224887842578123	48.53710259733675	MAP2K4;ITK;MAP2K1;MAP2K2;SYK;PIK3R1;VAV1;RELA;IKBKB;MAPK8;PIK3CA;RASA1;AKT1;MAPK1;MAP2K7;SOS1;HRAS
NCI	mTOR signaling pathway_Homo sapiens_559dd850-6194-11e5-8ac5-06603eb7f303	18/69	0.00000000000002287015187198691731469043554996924605396597419970650122422739514149725437164306640625	0.000000000000653432910628197648381247715887283218617019586726968327639042399823665618896484375	0.00002468741713740954039067211633895482236766838468611240386962890625	0.000705354775354558277515593101014701460371725261211395263671875	-1.4196008258279667	44.588162480537925	EIF4A1;MAP2K1;MAP2K2;MAPKAP1;BRAF;PRKCA;MTOR;RHOA;IKBKB;NRAS;CLIP1;RHEB;RPS6KA1;AKT1;MAPK1;KRAS;RAC1;HRAS
NCI	Angiopoietin receptor Tie2-mediated signaling_Homo sapiens_ad60647c-6188-11e5-8ac5-06603eb7f303	15/48	0.00000000000017917615653609198388837438357054052760612174177712319078636937774717807769775390625	0.000000000003981692367468711089655639195865937589140226560147084455820731818675994873046875	0.0000209499610915863870917556777140333679199102334678173065185546875	0.0006983320363862129120935406945136492140591144561767578125	-1.4715263663222666	43.18989770137781	ITGB1;ANGPT1;MMP2;FN1;PLG;PIK3R1;F2;RELA;MAPK8;PIK3CA;RASA1;AKT1;MAPK1;RAC1;ITGA5
NCI	CXCR3-mediated signaling events_Homo sapiens_3a38a0ca-6191-11e5-8ac5-06603eb7f303	15/43	0.00000000000002768652219607893658525757447195899230193007027611695747282283264212310314178466796875	0.00000000000069216305490197337992155953207445536943219488446032983119948767125606536865234375	0.00000703250028397243816193247500923035886444267816841602325439453125	0.000585955371671831423859011511723338117008097469806671142578125	-1.3649247248238765	42.60998892790266	MAP2K1;MAP2K2;MAPKAP1;GNAI3;PIK3R2;PIK3R1;MTOR;NRAS;GNG2;PIK3CA;GNB1;AKT1;MAPK1;KRAS;HRAS
NCI	Signaling events mediated by focal adhesion kinase_Homo sapiens_8fb80085-6195-11e5-8ac5-06603eb7f303	15/58	0.000000000003923781174940974059286676149804428911406495306124497801647521555423736572265625	0.00000000006533519144316233647998473347919315933063355572585351183079183101654052734375	0.0001314153173118183287777782641825297105242498219013214111328125	0.0014828576872995178313752173693274016841314733028411865234375	-1.3476811353261362	35.39545062972792	ARHGEF11;ITGB1;MAP2K4;MAP2K1;BRAF;PIK3R1;RHOA;RAP1B;MAPK8;PIK3CA;RASA1;MAPK1;RAC1;ITGA5;SOS1
NCI	IL2-mediated signaling events_Homo sapiens_a2a1883c-6193-11e5-8ac5-06603eb7f303	15/55	0.00000000000167503496263329100699526460663368906240343336744302860097377561032772064208984375	0.0000000000335006992526658177165245912937255150232385148001412744633853435516357421875	0.000079015306216666283110373891762634457336389459669589996337890625	0.0012427854707835563931317413022270557121373713016510009765625	-1.304911341535673	35.382915145494124	MAP2K1;MAP2K2;SYK;PIK3R1;RHOA;NRAS;MAPK8;PIK3CA;LCK;RASA1;MYC;MAPK1;KRAS;SOS1;HRAS
NCI	Signaling events mediated by VEGFR1 and VEGFR2_Homo sapiens_d6f6ae1f-6195-11e5-8ac5-06603eb7f303	16/68	0.000000000003652239708967484028406453340908030557633578983001143569708801805973052978515625	0.00000000006533519144316233647998473347919315933063355572585351183079183101654052734375	0.00020117683976578277691392437898088019210263155400753021240234375	0.00174936382405028491293652592730722972191870212554931640625	-1.2640501272315763	33.28962030903534	MAP2K1;PRKAA2;FLT1;MAP2K2;ROCK1;ITGB3;PRKAG1;BRAF;PRKCA;PIK3R1;RHOA;PIK3CA;AKT1;CTNNB1;MAPK1;PRKACA
NCI	BCR signaling pathway_Homo sapiens_acbf44e2-618c-11e5-8ac5-06603eb7f303	15/64	0.0000000000184666383196815865165393260198791673502849430832384314271621406078338623046875	0.0000000002298527387287541107112309620214463286302919442505299230106174945831298828125	0.0003317475445928683261583025387864154254202730953693389892578125	0.0025470367790919510274372239422291386290453374385833740234375	-1.1370015734533112	28.101056816251106	MAP2K1;SYK;BCL10;PIK3R1;RELA;IKBKB;PPP3CA;MAPK8;PIK3CA;RASA1;AKT1;MAPK1;RAC1;SOS1;HRAS
NCI	Plasma membrane estrogen receptor signaling_Homo sapiens_dcc37895-6194-11e5-8ac5-06603eb7f303	13/40	0.000000000004246787443805551418834610186210545661189552646419542725197970867156982421875	0.00000000006533519144316233647998473347919315933063355572585351183079183101654052734375	0.00005440475667142625712004166960156226195977069437503814697265625	0.00104877387585976104313056911365720225148834288120269775390625	-1.048778864327335	27.46212596554913	MMP2;GNAI3;PIK3R1;ESR1;RHOA;NRAS;GNG2;PIK3CA;GNB1;AKT1;KRAS;SOS1;HRAS
NCI	CXCR4-mediated signaling events_Homo sapiens_46a5529b-6191-11e5-8ac5-06603eb7f303	18/100	0.000000000020686746485587871514974435118857059960617572613728043506853282451629638671875	0.0000000002298527387287541107112309620214463286302919442505299230106174945831298828125	0.0013748216003710979175866935264593848842196166515350341796875	0.0072359031598478833202658933032580534927546977996826171875	-0.9684590155700171	23.82557147907082	ITGB1;RALB;MAPKAP1;GNAI3;PIK3R2;PIK3R1;MTOR;RHOA;PIK3CG;VAV1;RAP1B;GNG2;PIK3CA;LCK;GNB1;AKT1;RAC1;ITGA5
NCI	PAR1-mediated thrombin signaling events_Homo sapiens_be5084c0-6194-11e5-8ac5-06603eb7f303	13/43	0.0000000000120985411247798173914075786047181882039425193653414680738933384418487548828125	0.0000000001728363017825688217236364188018394628942875357324737706221640110015869140625	0.000100888993003480061994882321929623003597953356802463531494140625	0.00127648109744150158213760182235319007304497063159942626953125	-0.8272542559824073	20.795464740157385	PRKCG;ROCK1;GNAI3;PRKCA;PIK3R1;F2;RHOA;AKAP13;GNG2;PIK3CA;MYL2;ARHGDIA;GNB1
NCI	CDC42 signaling events_Homo sapiens_50b98ae0-6190-11e5-8ac5-06603eb7f303	15/70	0.00000000007331847828688953852578476379114641621470571664076487650163471698760986328125	0.00000000063755198510338732749293762222856339627607979991807951591908931732177734375	0.00075366681718009079747611078659019767655991017818450927734375	0.00443333421870641640472054945121271885000169277191162109375	-0.8350383126406584	19.486628125497276	MAP2K4;BRAF;PIK3R1;MTOR;MAPK8;PIK3CA;APC;CDH1;MYL2;ARHGDIA;CTNNB1;MAPK1;RAC1;MAP2K7;HRAS
NCI	GMCSF-mediated signaling events_Homo sapiens_095aa3ef-6193-11e5-8ac5-06603eb7f303	12/36	0.000000000020434919348029576979307870144945968871041941383737139403820037841796875	0.0000000002298527387287541107112309620214463286302919442505299230106174945831298828125	0.00008699498295484895944544578849644267393159680068492889404296875	0.0012427854707835563931317413022270557121373713016510009765625	-0.6262250046500987	15.413761956037854	IKBKB;NRAS;MAP2K1;MAP2K2;SYK;PIK3CA;MAPK1;KRAS;PIK3R1;PRKACA;SOS1;HRAS
NCI	Class I PI3K signaling events_Homo sapiens_12b82bb7-6191-11e5-8ac5-06603eb7f303	13/48	0.000000000057281861040113280276282459127043414186253311726204628939740359783172607421875	0.00000000054414739593806686671158867447625241686726127454676316119730472564697265625	0.00025473324073085521455916957478393669589422643184661865234375	0.00203786592584684171647335659827149356715381145477294921875	-0.6351374460585687	14.978469956271322	ITK;SYK;PIK3R2;PIK3R1;ADAP1;RHOA;PIK3CG;NRAS;PIK3CA;LCK;KRAS;RAC1;HRAS
NCI	Signaling events regulated by Ret tyrosine kinase_Homo sapiens_e4431190-6195-11e5-8ac5-06603eb7f303	12/38	0.000000000042340210687083078532556772492916638377102866996892771567218005657196044921875	0.00000000042968733948769192441987827433213208150331041679237387143075466156005859375	0.0001334571918569566113289825981524927556165494024753570556640625	0.0014828576872995178313752173693274016841314733028411865234375	-0.6197352308183081	14.80255191491188	RET;MAPK8;PIK3CA;RASA1;MAPK1;PRKCA;RAC1;PIK3R1;PRKACA;SOS1;HRAS;RHOA
NCI	Neurotrophic factor-mediated Trk receptor signaling_Homo sapiens_774988f5-6194-11e5-8ac5-06603eb7f303	14/61	0.000000000118579898607490384223596564987140110358776468046926311217248439788818359375	0.000000000895778457290496437048939103674725925596789011251530610024929046630859375	0.000630512887943273010217526408638377688475884497165679931640625	0.004023324195432561624363732022402473376132547855377197265625	-0.598200480040708	13.672131669723173	NTRK1;MAP2K1;NTRK3;PIK3R1;RHOA;RAP1B;NRAS;PIK3CA;RASA1;MAPK1;KRAS;RAC1;SOS1;HRAS
NCI	Retinoic acid receptors-mediated signaling_Homo sapiens_5797691b-6195-11e5-8ac5-06603eb7f303	11/28	0.0000000000176304840576265775123135024658458974884667203042454275419004261493682861328125	0.0000000002298527387287541107112309620214463286302919442505299230106174945831298828125	0.000051906851131418939152874225673173214090638794004917144775390625	0.00104877387585976104313056911365720225148834288120269775390625	-0.4137846232295814	10.24588312008928	PRKCG;NCOA2;CREBBP;MAPK8;RXRA;RARA;AKT1;EP300;MAPK1;PRKCA;PRKACA
NCI	EPHB forward signaling_Homo sapiens_01c81f4a-6192-11e5-8ac5-06603eb7f303	12/39	0.00000000005985621355318735378731110565546087547150744256896359729580581188201904296875	0.00000000054414739593806686671158867447625241686726127454676316119730472564697265625	0.00016375354298909825336884316104857362006441690027713775634765625	0.0016375354298909824794783229862105145002715289592742919921875	-0.3788071392285126	8.916769990604688	RAP1B;NRAS;MAP2K1;TF;PIK3CA;ROCK1;RASA1;MAPK1;KRAS;RAC1;PIK3R1;HRAS
NCI	Validated targets of C-MYC transcriptional activation_Homo sapiens_61d3b115-6196-11e5-8ac5-06603eb7f303	15/79	0.0000000004506751332969667221253130370470750543088200856800540350377559661865234375	0.00000000300450088864644481416875358031383369539213390453369356691837310791015625	0.0021906375487729446739637584329329911270178854465484619140625	0.0106860368232826567769233605531553621403872966766357421875	-0.3617651829916047	7.785285992333898	EIF4A1;CREBBP;SMAD4;SMAD3;MAX;CAD;KIR3DL1;NCL;RUVBL2;MYC;RUVBL1;EP300;PTMA;GAPDH;TP53
NCI	Thromboxane A2 receptor signaling_Homo sapiens_27d5800d-6196-11e5-8ac5-06603eb7f303	13/56	0.00000000047212005620385514695769028207009664066529097681268467567861080169677734375	0.000000003045935846476485059231082883589303289539884644909761846065521240234375	0.00090033391138146325917424039886327591375447809696197509765625	0.0051447652078940760145275845616197329945862293243408203125	-0.25857271175021507	5.552535544629379	PRKCG;SYK;ROCK1;PRKCA;RHOA;EGFR;PIK3CG;GNG2;LCK;GNB1;AKT1;RAC1;PRKACA
NCI	a6b1 and a6b4 Integrin signaling_Homo sapiens_73d1a893-6186-11e5-8ac5-06603eb7f303	12/45	0.000000000386887027730528503950712493914139943063101867437580949626863002777099609375	0.0000000026681863981415759606239320746688681307290380573249422013759613037109375	0.000498043179703815184870829835261929474654607474803924560546875	0.0033202878646921012324721989017461964976973831653594970703125	-0.24682128957441143	5.349330259623698	ITGB1;RXRA;PIK3CA;CDH1;ERBB2;AKT1;PRKCA;RAC1;PIK3R1;MET;HRAS;EGFR
NCI	Regulation of nuclear SMAD2/3 signaling_Homo sapiens_246aac04-6195-11e5-8ac5-06603eb7f303	15/81	0.00000000065182679043251731787613210253773572688817949938311357982456684112548828125	0.00000000395046539656071131822405367102664375256182438533869571983814239501953125	0.0027132925218207900978917290757408409263007342815399169921875	0.01233314782645813546813062799856197671033442020416259765625	-0.2235915688664837	4.729239437736963	SMAD2;NCOA2;CREBBP;SMAD4;SMAD3;CBFB;MAX;GATA3;ESR1;RUNX1;HNF4A;MYC;AKT1;EP300;RBBP7
NCI	Nongenotropic Androgen signaling_Homo sapiens_843e2f77-6194-11e5-8ac5-06603eb7f303	11/30	0.000000000042968733948769196319396948775530434110059285757188263232819736003875732421875	0.00000000042968733948769192441987827433213208150331041679237387143075466156005859375	0.000086172804728006983346517977384593223177944310009479522705078125	0.0012427854707835563931317413022270557121373713016510009765625	-0.19370163197989346	4.623764177883967	MAP2K1;MAP2K2;GNG2;PIK3CA;GNB1;GNAI3;AKT1;MAPK1;RAC1;PIK3R1;HRAS
NCI	IFN-gamma pathway_Homo sapiens_51b1ed75-6193-11e5-8ac5-06603eb7f303	12/40	0.0000000000836888247384749175158954529111349739112224455084287910722196102142333984375	0.0000000006695105979077993401271636232890797912897795640674303285777568817138671875	0.000199748654693189010844722730553257861174643039703369140625	0.00174936382405028491293652592730722972191870212554931640625	-0.19073146734942067	4.42571688265934	RAP1B;CAMK2B;CREBBP;MAP2K1;PIK3CA;DAPK1;CASP1;AKT1;EP300;MAPK1;PIK3R1;MTOR
NCI	FOXM1 transcription factor network_Homo sapiens_c51cda49-6192-11e5-8ac5-06603eb7f303	12/40	0.0000000000836888247384749175158954529111349739112224455084287910722196102142333984375	0.0000000006695105979077993401271636232890797912897795640674303285777568817138671875	0.000199748654693189010844722730553257861174643039703369140625	0.00174936382405028491293652592730722972191870212554931640625	-0.05507407187996079	1.2779341191215179	RB1;CREBBP;GSK3A;MAP2K1;CHEK2;MMP2;MYC;PLK1;EP300;CENPA;ESR1;HIST1H2BA
NCI	ATF-2 transcription factor network_Homo sapiens_c76c900a-618a-11e5-8ac5-06603eb7f303	13/58	0.000000000754996522368428803116380176245307775939608063708874396979808807373046875	0.00000000444115601393193418463639001044461485090408814357942901551723480224609375	0.00119162324605543421852937857607912519597448408603668212890625	0.00662012914475241208422939820366082130931317806243896484375	-0.05701305124083561	1.1975196867329445	RB1;CBFB;HBG2;CUL3;MMP2;PRKCA;ESR1;IL6;MAPK8;RUVBL2;EP300;MAPK1;HES1
NCI	p75(NTR)-mediated signaling_Homo sapiens_b492782f-6194-11e5-8ac5-06603eb7f303	13/68	0.00000000604899095790069703171785230164277102904435423624818213284015655517578125	0.00000003102046645077280155794314489732521611387028315220959484577178955078125	0.00407619721862955732005762143899119109846651554107666015625	0.016304788874518229280230485755964764393866062164306640625	-0.05645878266031694	1.0683906803396364	NTRK1;APP;PLG;PIK3R1;RHOA;IKBKB;MAPK8;PIK3CA;ARHGDIA;AKT1;RAC1;TP53;BIRC3
NCI	Regulation of Telomerase_Homo sapiens_4dfe97ca-6195-11e5-8ac5-06603eb7f303	13/67	0.00000000499920712387658952899449656798701313586974492864101193845272064208984375	0.000000026311616441455735756275224131346679445897507321205921471118927001953125	0.0036463433412248793218102260738078257418237626552581787109375	0.01519309725510366304579434881816268898546695709228515625	-0.025875299844822328	0.49458013223594655	SMAD3;MAX;TERF1;ESR1;MTOR;EGFR;NCL;MYC;AKT1;MAPK1;POT1;ATM;RBBP7
NCI	EGF receptor (ErbB1) signaling pathway_Homo sapiens_NULL	11/34	0.0000000002065668250530914112240855247414929307669950730996788479387760162353515625	0.000000001475477321807795794457753748153520934049964807854848913848400115966796875	0.00021477789057614506324812853055306050009676255285739898681640625	0.00178981575480120888750612540007978168432600796222686767578125	0.001305535317396606	-0.029113956068517376	NRAS;PIK3CA;RASA1;GNAI3;MAPK1;KRAS;PIK3R2;PIK3R1;SOS1;HRAS;EGFR
NCI	C-MYB transcription factor network_Homo sapiens_61020228-618e-11e5-8ac5-06603eb7f303	14/82	0.00000000735127832953089644227792688623880634768426034497679211199283599853515625	0.00000003585989429039461582319307255371787501729841096675954759120941162109375	0.007056010272851851068687256685052489046938717365264892578125	0.022050032102662035782270066874843905679881572723388671875	0.11145136071941507	-2.0873047297404694	CREBBP;H2AFZ;GATA3;PPP3CA;NRAS;CA1;ANPEP;MYC;KIT;EP300;KRAS;HES1;HRAS;BIRC3
NCI	LPA receptor mediated events_Homo sapiens_4b994cde-6194-11e5-8ac5-06603eb7f303	12/65	0.00000003525944900209573732269456645786742665649171613040380179882049560546875	0.000000146914370842065555634281775847227446973874975810758769512176513671875	0.007286154434090746402630234257458141655661165714263916015625	0.0224189367202792221023255336831425665877759456634521484375	0.318282312648196	-5.461893902520526	IL6;GNG2;MMP2;GNB1;GNAI3;AKT1;RAC1;PIK3R1;HRAS;RHOA;EGFR;RELA
NCI	TCR signaling in naive CD4+ T cells_Homo sapiens_0c2862fa-6196-11e5-8ac5-06603eb7f303	12/64	0.000000029373676909635433307711426518561703691290176720940507948398590087890625	0.0000001262926096359847779609258434929675019020578474737703800201416015625	0.0065515667380489049642644516779910190962255001068115234375	0.0216990608021880547473525524537762976251542568206787109375	0.3876003107779546	-6.722216882976979	IKBKB;ITK;NRAS;LCK;AKT1;FLNA;KRAS;PRKCA;BCL10;SOS1;HRAS;VAV1
NCI	Downstream signaling in naive CD8+ T cells_Homo sapiens_92180cef-6191-11e5-8ac5-06603eb7f303	12/66	0.00000004217998388785286362875602832363253202885289283585734665393829345703125	0.00000016541170152099162207355305224953934128961918759159743785858154296875	0.00808419091065347254765338647075623157434165477752685546875	0.0239843372418308657667562755477774771861732006072998046875	0.5777305251718791	-9.810626947063314	PPP3CA;NRAS;MAP2K1;MAPK8;MAP2K2;IFNA1;MAPK1;BRAF;KRAS;PRKCA;B2M;HRAS
NCI	Signaling events mediated by Stem cell factor receptor (c-Kit)_Homo sapiens_c6b6861c-6195-11e5-8ac5-06603eb7f303	11/52	0.000000029678763264456425864842227415989206473767580973799340426921844482421875	0.0000001262926096359847779609258434929675019020578474737703800201416015625	0.00417557304559363316742714999918462126515805721282958984375	0.0163747962572299322892011019803248927928507328033447265625	0.5663935574836687	-9.817205560661261	CREBBP;MAP2K1;MAPK8;MAP2K2;PIK3CA;KIT;AKT1;PIK3R1;SOS1;HRAS;VAV1
NCI	Calcineurin-regulated NFAT-dependent transcription in lymphocytes_Homo sapiens_0439e9da-618f-11e5-8ac5-06603eb7f303	2/46	0.297791745467004098646413012829725630581378936767578125	0.303869128027555224225153551742550916969776153564453125	0.8676536779844810087780615504016168415546417236328125	0.872013746718071303121178061701357364654541015625	9.81561411380458	-11.89025092604554	PPARG;GATA3
NCI	Glucocorticoid receptor regulatory network_Homo sapiens_dfba0dfb-6192-11e5-8ac5-06603eb7f303	12/82	0.0000005037344017900399134057029364164304041651121224276721477508544921875	0.000001503684781462805733782809626541965286605773144401609897613525390625	0.032510979367909843829043126106626004911959171295166015625	0.06703294715032957762357312958556576631963253021240234375	0.9772913245401063	-14.171913264804012	NCOA2;CREBBP;IL6;PPP5C;MAPK8;AKT1;EP300;MAPK1;GATA3;PRKACA;TP53;RELA
NCI	BMP receptor signaling_Homo sapiens_2a3c66e7-618e-11e5-8ac5-06603eb7f303	2/42	0.262499532598498064306369315090705640614032745361328125	0.26923028984461339074840680041234008967876434326171875	0.83315467487373495725222483088145963847637176513671875	0.8415703786603383473874373521539382636547088623046875	10.631636667704514	-14.219877593973349	SMAD4;MAPK1
NCI	TCR signaling in naive CD8+ T cells_Homo sapiens_15a017bb-6196-11e5-8ac5-06603eb7f303	11/53	0.00000003666033657101105521918614341993214456039140713983215391635894775390625	0.000000149634026820453281747126780994172623451277104322798550128936767578125	0.004734488848848029431126693822307061054743826389312744140625	0.017865995656030302096706208203613641671836376190185546875	0.8416401049507347	-14.410200319906478	IKBKB;NRAS;LCK;AKT1;KRAS;PRKCA;BCL10;SOS1;B2M;HRAS;VAV1
NCI	Wnt signaling network_Homo sapiens_987a2b9f-6196-11e5-8ac5-06603eb7f303	1/28	0.48933903716523474702881912890006788074970245361328125	0.48933903716523474702881912890006788074970245361328125	0.8841790896381009901006109430454671382904052734375	0.88417908963810110112291340556112118065357208251953125	20.92486605599049	-14.95499553903186	WIF1
NCI	TGF-beta receptor signaling_Homo sapiens_1f188fcc-6196-11e5-8ac5-06603eb7f303	11/54	0.0000000450657919998326063178097251882281426560439285822212696075439453125	0.000000173329969230125402806242111870826949626689383876509964466094970703125	0.005351291917642368549390408105637106928043067455291748046875	0.0187764628689205924361171895498046069405972957611083984375	0.9497069173920988	-16.06442771791869	PPP2CA;FKBP1A;SMAD2;DAXX;SMAD4;SMAD3;CTNNB1;SOS1;TGFBR1;RHOA;TGFBR2
NCI	VEGFR3 signaling in lymphatic endothelium_Homo sapiens_9048d98c-6196-11e5-8ac5-06603eb7f303	10/25	0.0000000001209300917342170117637764191570958448307404609067816636525094509124755859375	0.000000000895778457290496437048939103674725925596789011251530610024929046630859375	0.000102118487795320128197311404516511856854776851832866668701171875	0.00127648109744150158213760182235319007304497063159942626953125	0.7139810111425893	-16.304333637061667	ITGB1;MAP2K4;PIK3CA;RPS6KA1;FN1;AKT1;MAPK1;PIK3R1;ITGA5;SOS1
NCI	Syndecan-2-mediated signaling events_Homo sapiens_fe05ead7-6195-11e5-8ac5-06603eb7f303	10/33	0.00000000288850928222235770095381135295908858751090519945137202739715576171875	0.000000015613563687688420720555185737532521983439437462948262691497802734375	0.000643731871269209916276710092830626308568753302097320556640625	0.004023324195432561624363732022402473376132547855377197265625	0.8421070843887221	-16.5579518413259	ITGB1;MAPK8;MMP2;RASA1;FN1;MAPK1;ITGA5;PRKACA;HRAS;RHOA
NCI	p53 pathway_Homo sapiens_a0de862d-6194-11e5-8ac5-06603eb7f303	11/57	0.000000081476524927556798855868085661169342159837469807825982570648193359375	0.00000029627827246384290011774220209572749951121295453049242496490478515625	0.007589956044817948964398279798615476465784013271331787109375	0.02299986680247863291004506436365772970020771026611328125	1.0412043759518805	-16.995527901247407	PPP2CA;PRMT5;CREBBP;MAPK8;DAXX;DYRK2;CHEK2;AKT1;EP300;ATM;TP53
NCI	Signaling mediated by p38-alpha and p38-beta_Homo sapiens_e9dd8c21-6195-11e5-8ac5-06603eb7f303	2/38	0.2272353561449360348500903228341485373675823211669921875	0.23547705299993371141908937715925276279449462890625	0.79079138344428490103865669880178757011890411376953125	0.8069299831064131733882049957173876464366912841796875	11.928301404109568	-17.674987093053872	ESR1;TP53
NCI	Integrins in angiogenesis_Homo sapiens_2ddeac89-6194-11e5-8ac5-06603eb7f303	11/72	0.000000969237611745784483570950555708645168806469882838428020477294921875	0.000002752905572262876493397180943656366025606985203921794891357421875	0.031265408623347971939221423554045031778514385223388671875	0.0651362679653082754516191243965295143425464630126953125	1.2959307925090284	-17.944437530871493	CASP8;PIK3CA;ROCK1;ITGB3;FN1;AKT1;MAPK1;RAC1;PIK3R1;RHOA;TGFBR2
NCI	Endothelins_Homo sapiens_dfb9dc47-6191-11e5-8ac5-06603eb7f303	11/63	0.0000002392465805070583372755909680462682587176459492184221744537353515625	0.0000007595129539906614335532442951193221603034544386900961399078369140625	0.0142030458991972974303052978939376771450042724609375	0.03565875508355019485318138094953610561788082122802734375	1.2148661437132042	-18.52157114330068	PRKCG;MAP2K1;MAPK8;MAP2K2;GNAI3;AKT1;MAPK1;PRKCA;RAC1;HRAS;RHOA
NCI	Osteopontin-mediated events_Homo sapiens_94bf7f2a-6194-11e5-8ac5-06603eb7f303	10/31	0.000000001444204428985589663963974666415455982981796978492639027535915374755859375	0.00000000802335793880883119073965507352108605942930807941593229770660400390625	0.0004269716298380435925106934913486611549160443246364593505859375	0.0029446319299175423463144074531783189740963280200958251953125	0.9494194691303344	-19.326104756993672	MAPK8;SYK;PIK3CA;MMP2;ITGB3;MAPK1;RAC1;PIK3R1;RHOA;RELA
NCI	IL6-mediated signaling events_Homo sapiens_e684d5d2-6193-11e5-8ac5-06603eb7f303	10/46	0.0000000965182460801878118111782659492570157766522243036888539791107177734375	0.0000003386605125620625235884791383311753776297337026335299015045166015625	0.00528439128309694285123843116025454946793615818023681640625	0.0187764628689205924361171895498046069405972957611083984375	1.2100624657618533	-19.54678490198075	MAP2K4;IL6;PIK3CA;MYC;AKT1;RAC1;PIK3R1;A2M;SOS1;VAV1
NCI	FAS (CD95) signaling pathway_Homo sapiens_79cc9c14-6192-11e5-8ac5-06603eb7f303	10/38	0.000000013265254553548483309781269991016461329280673453467898070812225341796875	0.0000000616988583885975964818921906361592899514789678505621850490570068359375	0.00160319567137250421594296678762248120619915425777435302734375	0.008221516263448740147179449877512524835765361785888671875	1.129160406681964	-20.48084431304579	IKBKB;MAPK8;CASP8;SYK;PIK3CA;AKT1;PIK3R2;PIK3R1;MAP2K7;BIRC3
NCI	Syndecan-1-mediated signaling events_Homo sapiens_f957cc16-6195-11e5-8ac5-06603eb7f303	3/46	0.09520084510318194137568070800625719130039215087890625	0.10236650011094831913549541013708221726119518280029296875	0.69041311122449544601664683796116150915622711181640625	0.71918032419218269613025995568023063242435455322265625	8.797123420684251	-20.688779806037036	MAPK1;PRKACA;MET
NCI	Fanconi anemia pathway_Homo sapiens_6befb873-6192-11e5-8ac5-06603eb7f303	3/47	0.09999301233776887454229864715671283192932605743408203125	0.1069443982222126887648983029066585004329681396484375	0.7036855580669361120982330248807556927204132080078125	0.72544902893498564022678465335047803819179534912109375	9.048917285495602	-20.836534379186595	WDR48;ATM;HES1
NCI	Regulation of nuclear beta catenin signaling and target gene transcription_Homo sapiens_1590a3b3-6195-11e5-8ac5-06603eb7f303	11/79	0.00000249682273822181724867198815420721302871243096888065338134765625	0.0000064021095851841462484967983093131493887995020486414432525634765625	0.0521669016656798323339216949534602463245391845703125	0.0993655269822472930751899866663734428584575653076171875	1.6471235764016743	-21.248703761198364	NCOA2;BCL9;XPO1;APC;CDH1;RUVBL2;MMP2;MYC;CUL1;CTNNB1;EP300
NCI	E-cadherin signaling in the nascent adherens junction_Homo sapiens_aef0d8c2-6191-11e5-8ac5-06603eb7f303	10/39	0.00000001746453710309899665869976252870199306954646090161986649036407470703125	0.000000079384259559540890293665338535433750877245984156616032123565673828125	0.00189159951878192463849137627818208784447051584720611572265625	0.0094579975939096221082547089054060052148997783660888671875	1.2202296608182521	-21.797076477885913	RAP1B;PIK3CA;CTTN;CDH1;AKT1;CTNNB1;ITGB7;RAC1;PIK3R1;RHOA
NCI	Netrin-mediated signaling events_Homo sapiens_716a3d34-6194-11e5-8ac5-06603eb7f303	10/30	0.000000000999361184591628743997451851817891144147409931974834762513637542724609375	0.00000000571063534052359246833660520194751730738147443844354711472988128662109375	0.000343849965177413382198812197287907110876403748989105224609375	0.0025470367790919510274372239422291386290453374385833740234375	1.0561612786650303	-21.887785852156874	MAP2K1;MAP2K2;TRIO;PIK3CA;DAPK1;DCC;MAPK1;RAC1;PIK3R1;RHOA
NCI	Ceramide signaling pathway_Homo sapiens_d3747df2-6190-11e5-8ac5-06603eb7f303	10/44	0.0000000612972907847123155480127784829058601445694876019842922687530517578125	0.000000231310531263065343688333473648466309668947360478341579437255859375	0.004025316344780029316485769896871715900488197803497314453125	0.016304788874518229280230485755964764393866062164306640625	1.3233682746072806	-21.977878574337268	MAP2K4;MAP2K1;MAPK8;CASP8;MAP2K2;MYC;AKT1;MAPK1;RELA;BIRC3
NCI	Visual signal transduction: Rods_Homo sapiens_962c6b0e-6196-11e5-8ac5-06603eb7f303	1/23	0.42418604165459050658881778872455470263957977294921875	0.42631762980360854431438610845361836254596710205078125	0.8317544720750242870366264469339512288570404052734375	0.8415703786603383473874373521539382636547088623046875	25.941675639879055	-22.24714371690169	GNB1
NCI	Coregulation of Androgen receptor activity_Homo sapiens_27e0e369-6191-11e5-8ac5-06603eb7f303	4/59	0.051102488094261801221396268601893098093569278717041015625	0.056466837673217452897578283455004566349089145660400390625	0.6682642118670083508646939662867225706577301025390625	0.70343601249158782540149559281417168676853179931640625	7.675533409795135	-22.82643837732917	NCOA2;CASP8;AKT1;CTNNB1
NCI	FGF signaling pathway_Homo sapiens_98ed0df6-6192-11e5-8ac5-06603eb7f303	10/59	0.000001129358665714166324166192571787359355539592797867953777313232421875	0.000003052320718146395630968915890779413757627480663359165191650390625	0.02244568770836934124002226553784566931426525115966796875	0.049879306018598530692020887045146082527935504913330078125	1.7126474926372988	-23.452756087606915	PIK3CA;CTTN;CDH1;RPS6KA1;AKT1;MAPK1;PIK3R1;SOS1;MET;FGFR2
NCI	Posttranslational regulation of adherens junction stability and dissassembly_Homo sapiens_ebb21a59-6194-11e5-8ac5-06603eb7f303	10/48	0.000000148435355226551200094674103080460980663701775483787059783935546875	0.000000494784517421837404234992614793231524572547641582787036895751953125	0.0068334036280477128411092735404963605105876922607421875	0.0216990608021880547473525524537762976251542568206787109375	1.4949935559632856	-23.505957535935114	RET;DSP;CREBBP;CDH1;CTNNB1;RAC1;ZBTB33;MET;HRAS;EGFR
NCI	PLK1 signaling events_Homo sapiens_e5e87977-6194-11e5-8ac5-06603eb7f303	3/46	0.09520084510318194137568070800625719130039215087890625	0.10236650011094831913549541013708221726119518280029296875	0.69041311122449544601664683796116150915622711181640625	0.71918032419218269613025995568023063242435455322265625	10.08441194180458	-23.716181774466627	PPP2CA;PLK1;RHOA
NCI	Caspase Cascade in Apoptosis_Homo sapiens_b9d3ef2e-618f-11e5-8ac5-06603eb7f303	4/55	0.041174522560895300549166364589837030507624149322509765625	0.04705659721245177007364901555774849839508533477783203125	0.6161606095614133860038919010548852384090423583984375	0.65549001017171637517577664766577072441577911376953125	7.5245984759684355	-24.002984541777845	APP;CASP8;AKT1;BIRC3
NCI	Signaling events mediated by HDAC Class I_Homo sapiens_97e84126-6195-11e5-8ac5-06603eb7f303	10/66	0.0000032703335556367465501909942704461542462013312615454196929931640625	0.0000082793254573082183424281854655646384344436228275299072265625	0.040859516852284789856231128624131088145077228546142578125	0.0809099343609599730431369835059740580618381500244140625	1.925269926743363	-24.31735009567828	PRMT5;CREBBP;XPO1;MAX;SIRT5;EP300;PPARG;RBBP7;PRKACA;RELA
NCI	Hedgehog signaling events mediated by Gli proteins_Homo sapiens_153b6970-6193-11e5-8ac5-06603eb7f303	10/47	0.00000012003058004387740158614979006646006354230848955921828746795654296875	0.00000040688332218263521385275319729168952420650384738110005855560302734375	0.0060200906199724783796067839602983440272510051727294921875	0.0204070868473643328433464461113544530235230922698974609375	1.5325073694691194	-24.42130075273252	CREBBP;MAP2K1;XPO1;GNG2;GNB1;GNAI3;AKT1;RBBP7;PRKACA;FOXA2
NCI	p73 transcription factor network_Homo sapiens_a88c505e-6194-11e5-8ac5-06603eb7f303	7/78	0.00249281660706892650714028292213697568513453006744384765625	0.0036391483314874837652619365968575948500074446201324462890625	0.403263175658165218262496409806772135198116302490234375	0.466200203073023400346386324599734507501125335693359375	4.083186200731219	-24.476014701399095	NTRK1;RB1;MYC;PLK1;EP300;RELA;TP63
NCI	IL4-mediated signaling events_Homo sapiens_cff33f50-6193-11e5-8ac5-06603eb7f303	5/60	0.01373735538454968867216887673521341639570891857147216796875	0.0172796923076096696492154336510793655179440975189208984375	0.498555032322785585119362394834752194583415985107421875	0.557044728852274406705191722721792757511138916015625	5.711674055530596	-24.489582078718215	PIK3CA;ITGB3;AKT1;PIK3R1;MTOR
NCI	IL12-mediated signaling events_Homo sapiens_7acdea19-6193-11e5-8ac5-06603eb7f303	5/62	0.0156670847964335939461744118261776748113334178924560546875	0.0192234169281393814376901474361147847957909107208251953125	0.52612872965142465364607460287516005337238311767578125	0.5781634391773897707622609232203103601932525634765625	6.237297170666626	-25.92341256838792	PPP3CA;LCK;B2M;MTOR;RELA
NCI	Urokinase-type plasminogen activator (uPA) and uPAR-mediated signaling_Homo sapiens_503076a2-6196-11e5-8ac5-06603eb7f303	10/42	0.000000037927169627967883637880146426024641215235533309169113636016845703125	0.0000001517086785118715345515205857040985648609421332366764545440673828125	0.003016466350259897240271289575730406795628368854522705078125	0.01331337732101965827535838826634062570519745349884033203125	1.5338042431740524	-26.209030479046728	FGB;ITGB1;FGA;NCL;ITGB3;FN1;PLG;RAC1;ITGA5;EGFR
NCI	AP-1 transcription factor network_Homo sapiens_3ce2f9c5-6189-11e5-8ac5-06603eb7f303	8/69	0.0002210274194666532487398014072965679588378407061100006103515625	0.0003946918204761665194789388433349586193799041211605072021484375	0.17916376366905450989719383869669400155544281005859375	0.255948233812935022069012802603538148105144500732421875	3.159026544808919	-26.590233399341447	IL6;MT2A;CBFB;MYC;CTNNB1;EP300;ESR1;TP53
NCI	Direct p53 effectors_Homo sapiens_67c3b75d-6191-11e5-8ac5-06603eb7f303	12/136	0.000097372677218890058459428715753603000848670490086078643798828125	0.0001854717661312191615517741549723496063961647450923919677734375	0.36307293685309327546661961605423130095005035400390625	0.432229686729872941697294663754291832447052001953125	2.8813388643148197	-26.61482597783599	RB1;CREBBP;APC;MMP2;CASP1;EP300;DGCR8;MET;TP53;EGFR;TP63;EPHA2
NCI	LKB1 signaling events_Homo sapiens_4623bf6d-6194-11e5-8ac5-06603eb7f303	10/47	0.00000012003058004387740158614979006646006354230848955921828746795654296875	0.00000040688332218263521385275319729168952420650384738110005855560302734375	0.0060200906199724783796067839602983440272510051727294921875	0.0204070868473643328433464461113544530235230922698974609375	1.715371821753407	-27.33534076009986	STK11;SMAD4;MST4;PRKAA2;MYC;PRKAG1;PRKACA;ESR1;TP53;MTOR
NCI	LPA4-mediated signaling events_Homo sapiens_53b0602f-6194-11e5-8ac5-06603eb7f303	1/15	0.3022594492218118045201435961644165217876434326171875	0.306862384996763271072239831482875160872936248779296875	0.69468395867708754298774920243886299431324005126953125	0.71987974992444303534711025349679403007030487060546875	23.024236004628506	-27.547796762958406	PRKACA
NCI	ATR signaling pathway_Homo sapiens_8991cbac-618b-11e5-8ac5-06603eb7f303	3/39	0.0645325096162397693344559002071036957204341888427734375	0.0705273329139232407758441922851488925516605377197265625	0.58526091094176369011847782530821859836578369140625	0.63271449831542014852203692498733289539813995361328125	10.216164641785477	-27.998279395935786	PPP2CA;PLK1;MCM2
NCI	Arf6 trafficking events_Homo sapiens_7a5b8f09-618a-11e5-8ac5-06603eb7f303	4/49	0.028533813483857368986651437126056407578289508819580078125	0.0333728812676694353012152305382187478244304656982421875	0.5292782135957760925037973720463924109935760498046875	0.5784461350773508758749130720389075577259063720703125	7.8732097550942886	-28.002373171177865	ITGB1;CDH1;CTNNB1;ITGA5
NCI	HIF-1-alpha transcription factor network_Homo sapiens_20ef2b81-6193-11e5-8ac5-06603eb7f303	9/66	0.00002441805373912867875509265236377842711590346880257129669189453125	0.0000508709452898514126613881136673711580442613922059535980224609375	0.0823342682780295043176721492272918112576007843017578125	0.1395496072508974894077482531429268419742584228515625	2.6410580732643667	-28.048532707434685	NCOA2;CREBBP;SMAD4;TF;SMAD3;PKM;HNF4A;AKT1;EP300
NCI	Beta1 integrin cell surface interactions_Homo sapiens_2fd0bc63-618d-11e5-8ac5-06603eb7f303	6/66	0.004697257977716512607202492546321082045324146747589111328125	0.006434599969474674198421926263335990370251238346099853515625	0.408042404072529063530083703881246037781238555908203125	0.46901425755463110878196175690391100943088531494140625	5.331509581135684	-28.581030469748054	FGB;ITGB1;FGA;FN1;F13A1;ITGA5
NCI	Arf1 pathway_Homo sapiens_faef51c6-6189-11e5-8ac5-06603eb7f303	1/19	0.36614152559485779736547783613787032663822174072265625	0.369839924843290701605980075328261591494083404541015625	0.7733031497109055241168107386329211294651031494140625	0.79313143560092880246514823738834820687770843505859375	29.031713030406276	-29.169188015060378	RAC1
NCI	E2F transcription factor network_Homo sapiens_bb4d0fd3-6191-11e5-8ac5-06603eb7f303	7/72	0.001568911756884721654670133972331313998438417911529541015625	0.002324313713903291243878523886223774752579629421234130859375	0.3312114942049095844822659273631870746612548828125	0.408903079265320490431889766114181838929653167724609375	4.5238272486653	-29.21204015133641	RB1;PRMT5;CREBBP;MYC;EP300;ATM;CES1
NCI	Regulation of retinoblastoma protein_Homo sapiens_407a3468-6195-11e5-8ac5-06603eb7f303	7/64	0.000777887952954889262853488407500890389201231300830841064453125	0.0011967506968536757890053667807706005987711250782012939453125	0.239351122724624332249732105992734432220458984375	0.323447463141384228269004097455763258039951324462890625	4.122518218705181	-29.51281136816145	PPP2CA;RB1;CREBBP;EP300;PPARG;MET;TAF1
NCI	Validated transcriptional targets of TAp63 isoforms_Homo sapiens_82e8ee19-6196-11e5-8ac5-06603eb7f303	5/53	0.0082530140770657976767576968768480583094060420989990234375	0.0105133937287462397858206486489507369697093963623046875	0.3983043664888119561595658524311147630214691162109375	0.466200203073023400346386324599734507501125335693359375	6.185845790965732	-29.674595933390687	IKBKB;PLK1;EP300;SSRP1;TP63
NCI	Validated targets of C-MYC transcriptional repression_Homo sapiens_6bbdafa6-6196-11e5-8ac5-06603eb7f303	9/63	0.00001662532457120442056799046459669710884554660879075527191162109375	0.000035373031002562592916248218610775211345753632485866546630859375	0.06694045155604753938316520134321763180196285247802734375	0.11725724364225843798781312443679780699312686920166015625	2.7151483639881624	-29.879076746655485	ITGB1;SMAD2;SMAD4;SMAD3;MAX;MYC;ERBB2;DNMT3A;EP300
NCI	BARD1 signaling events_Homo sapiens_75b04491-618c-11e5-8ac5-06603eb7f303	2/29	0.149989332637922412327924348574015311896800994873046875	0.1578835080399183243837768486628192476928234100341796875	0.66017029608375221716443093100679107010364532470703125	0.69859290590873257542625651694834232330322265625	16.355266245766064	-31.029065611311665	ATM;TP53
NCI	Role of Calcineurin-dependent NFAT signaling in lymphocytes_Homo sapiens_61bdd46d-6195-11e5-8ac5-06603eb7f303	9/53	0.000003838896474368749353492206999316493920559878461062908172607421875	0.00000936316213260670582286225582802074995925067923963069915771484375	0.0293974544287150703347766267370388959534466266632080078125	0.06254777538024482164136230721851461566984653472900390625	2.55424877292013	-31.852313885038964	FKBP1A;PRKCG;PPP3CA;CREBBP;MAPK8;XPO1;EP300;PRKCA;PRKACA
NCI	VEGFR1 specific signals_Homo sapiens_8b13143b-6196-11e5-8ac5-06603eb7f303	9/27	0.00000000701572360945439828343546111058363912160729114475543610751628875732421875	0.0000000350786180472719922443579181059458704794451477937400341033935546875	0.0006847049729429917526435378505311746266670525074005126953125	0.004149727108745404798029188242480813642032444477081298828125	1.7034591338247034	-31.98263598575454	NRP1;FLT1;PIK3CA;RASA1;AKT1;MAPK1;PRKCA;PIK3R1;PRKACA
NCI	E-cadherin signaling in keratinocytes_Homo sapiens_a5f1af61-6191-11e5-8ac5-06603eb7f303	9/21	0.000000000499372931491839390723250810370792418524388267542235553264617919921875	0.00000000312108082182399619202031756481745261577742667213897220790386199951171875	0.000151585915237417300123479169116080811363644897937774658203125	0.00159564121302544523021971212273228957201354205608367919921875	1.5009065758522755	-32.145918652983895	PIK3CA;CDH1;AKT2;AKT1;CTNNB1;RAC1;PIK3R1;RHOA;EGFR
NCI	FoxO family signaling_Homo sapiens_d06dbbda-6192-11e5-8ac5-06603eb7f303	9/48	0.0000016135860810040063696539636151072727443533949553966522216796875	0.0000042462791605368589120911120005086303308416972868144512176513671875	0.0177344215262947406397397998034648480825126171112060546875	0.042224813157844619249114970216396613977849483489990234375	2.4182121183962333	-32.25181950389198	IKBKB;CREBBP;MAPK8;XPO1;RALB;PLK1;AKT1;CTNNB1;EP300
NCI	Signaling events mediated by PTP1B_Homo sapiens_be498a9b-6195-11e5-8ac5-06603eb7f303	8/52	0.00002826675072711509295424192611534408570150844752788543701171875	0.000058281960262092979215171884010970870804158039391040802001953125	0.0599700217784648603736030736399698071181774139404296875	0.11003673720819240333668176390347070991992950439453125	3.083629468211487	-32.29739334886562	PIK3CA;LCK;INSR;ITGB3;AKT1;PIK3R1;RHOA;EGFR
NCI	Internalization of ErbB1_Homo sapiens_3aa9aafa-6194-11e5-8ac5-06603eb7f303	9/40	0.0000003112628227546115036969182239545705925820584525354206562042236328125	0.000000972696321108160935817979649009590303876393591053783893585205078125	0.006643983239832712724137753212971801985986530780792236328125	0.0216990608021880547473525524537762976251542568206787109375	2.160339254668347	-32.36755982216595	NRAS;PIK3CA;KRAS;PIK3R2;AMPH;PIK3R1;SOS1;HRAS;EGFR
NCI	IL2 signaling events mediated by PI3K_Homo sapiens_8bbf39aa-6193-11e5-8ac5-06603eb7f303	9/35	0.000000089294257518963280736350000832413087437089416198432445526123046875	0.00000031890806256772605556938063493810364690261849318630993366241455078125	0.0031286436704396195819521953040975859039463102817535400390625	0.01331337732101965827535838826634062570519745349884033203125	2.00168523370144	-32.49001089533206	PIK3CA;LCK;MYC;AKT1;RAC1;PIK3R1;SOS1;MTOR;RELA
NCI	Signaling events mediated by TCPTP_Homo sapiens_cd5ca44d-6195-11e5-8ac5-06603eb7f303	9/42	0.0000004866611134666883721079503645479125140127507620491087436676025390625	0.0000014747306468687526042498671385860831151148886419832706451416015625	0.0086908738993041502463032799141728901304304599761962890625	0.024831068283726144552137071741526597179472446441650390625	2.244956067998256	-32.632003027329425	ITGB1;CREBBP;PIK3CA;INSR;PIK3R2;PIK3R1;SOS1;MET;EGFR
NCI	Notch signaling pathway_Homo sapiens_88f83518-6194-11e5-8ac5-06603eb7f303	6/59	0.0026751499656820997528894334749338668189011514186859130859375	0.003849136641269208271298740697829998680390417575836181640625	0.316451362138753300445870308976736851036548614501953125	0.39696438574638304164210467206430621445178985595703125	5.5112392787058075	-32.64720278589168	NOTCH1;FBXW7;MYC;CUL1;EP300;GATA3
NCI	Validated nuclear estrogen receptor alpha network_Homo sapiens_58949883-6196-11e5-8ac5-06603eb7f303	7/64	0.000777887952954889262853488407500890389201231300830841064453125	0.0011967506968536757890053667807706005987711250782012939453125	0.239351122724624332249732105992734432220458984375	0.323447463141384228269004097455763258039951324462890625	4.600407939632422	-32.933989502563676	C3;NCOA2;SMAD4;MYC;EP300;ESR1;SOD1
NCI	Notch-mediated HES/HEY network_Homo sapiens_8ee56389-6194-11e5-8ac5-06603eb7f303	5/48	0.00542114230586289262692201162963101523928344249725341796875	0.007133081981398542610606217095892134238965809345245361328125	0.325461886296604163693046984917600639164447784423828125	0.4043004798715579273249431935255415737628936767578125	6.568915506064856	-34.27297985275527	RB1;CREBBP;NOTCH1;EP300;HES1
NCI	FOXA2 and FOXA3 transcription factor networks_Homo sapiens_b6933be8-6192-11e5-8ac5-06603eb7f303	9/45	0.00000090807080062759402215685940185085911480200593359768390655517578125	0.00000263208927718143205262539031930035804407452815212309360504150390625	0.01261678963060511478311287447695576702244579792022705078125	0.032770882157415880120421292076571262441575527191162109375	2.4986515470119195	-34.7610991160485	TTR;PKLR;HNF4A;TAT;ALB;AKT1;APOA1;F2;FOXA2
NCI	Regulation of Androgen receptor activity_Homo sapiens_094a8cb0-6195-11e5-8ac5-06603eb7f303	6/52	0.00138880252324048909275122642981159515329636633396148681640625	0.00207283958692610313645499076073974720202386379241943359375	0.2291074251892607216429809113833471201360225677490234375	0.316010241640359623715994530357420444488525390625	5.288928652969972	-34.79751914337533	NCOA2;MAP2K4;CREBBP;MAPK8;RXRA;EP300
NCI	TNF receptor signaling pathway_Homo sapiens_316be05e-6196-11e5-8ac5-06603eb7f303	5/46	0.00451025052382525958039050095749189495109021663665771484375	0.006264236838646193572532894222604227252304553985595703125	0.296683620120033797462610891670919954776763916015625	0.38281757434843066700835834126337431371212005615234375	6.4631233168636815	-34.90993094880826	IKBKB;CASP8;MAP2K7;RELA;BIRC3
NCI	Endogenous TLR signaling_Homo sapiens_d8777e16-6191-11e5-8ac5-06603eb7f303	2/24	0.10994847975629699898814095604393514804542064666748046875	0.11696646782584786683489852521233842708170413970947265625	0.5630614326690606130654259686707518994808197021484375	0.61202329637941377260546005345531739294528961181640625	15.849426308592992	-34.99146614842091	IKBKB;RHOA
NCI	N-cadherin signaling events_Homo sapiens_5fc9c1e1-6194-11e5-8ac5-06603eb7f303	9/34	0.000000067744702912703550388851393530831312972395608085207641124725341796875	0.00000025090630708408724915182996285933914037968861521221697330474853515625	0.002648691394882433935986654205407830886542797088623046875	0.01233314782645813546813062799856197671033442020416259765625	2.1679197445140934	-35.78697760015701	MAPK8;PIK3CA;CTTN;ROCK1;MYL2;CTNNB1;RAC1;PIK3R1;RHOA
NCI	Ephrin B reverse signaling_Homo sapiens_149a63dc-6192-11e5-8ac5-06603eb7f303	9/30	0.000000020103704391253571830172725237555197974614884515176527202129364013671875	0.000000089349797294460331009558601809972255836100885062478482723236083984375	0.00127758333152579888793154427872877931804396212100982666015625	0.006905855846085399464551191073269365006126463413238525390625	2.0279926562502215	-35.94081946173174	FGB;FGA;MAP2K4;MAPK8;PIK3CA;LCK;ITGB3;RAC1;PIK3R1
NCI	ATM pathway_Homo sapiens_49bc3e2b-618b-11e5-8ac5-06603eb7f303	3/34	0.046023296363154241050974491145097999833524227142333984375	0.051711568947364318360460089252228499390184879302978515625	0.497691350968875789728684821966453455388545989990234375	0.557044728852274406705191722721792757511138916015625	11.69950871107782	-36.01819605997676	CHEK2;ATM;TP53BP1
NCI	FOXA1 transcription factor network_Homo sapiens_aa3927b7-6192-11e5-8ac5-06603eb7f303	5/44	0.0037138737647818419358725083867511784774251282215118408203125	0.00523080811941104527329482465347609831951558589935302734375	0.268379104977297167078376105564530007541179656982421875	0.350822359447447273961273594977683387696743011474609375	6.502321370233506	-36.38490838125356	CREBBP;EP300;ESR1;FOXA2;SOD1
NCI	Validated transcriptional targets of AP1 family members Fra1 and Fra2_Homo sapiens_76d028a7-6196-11e5-8ac5-06603eb7f303	3/35	0.04948276511181694259366992127979756332933902740478515625	0.05498085012424104578432348944261320866644382476806640625	0.51595404412441825403590200949111022055149078369140625	0.57328227124935360325963529248838312923908233642578125	12.175105693219303	-36.59996082147019	IL6;MMP2;EP300
NCI	Regulation of RhoA activity_Homo sapiens_49ece019-6195-11e5-8ac5-06603eb7f303	9/46	0.00000110547547606209495017000506156268357926819589920341968536376953125	0.00000302869993441669858064038516054505834063093061558902263641357421875	0.0141811547692958957178621659522832487709820270538330078125	0.03565875508355019485318138094953610561788082122802734375	2.6966010628910797	-36.98451733398989	ARHGEF11;NET1;AKAP13;TRIO;ARHGEF25;ARHGDIA;MYO9B;RHOA;VAV1
NCI	RAC1 signaling pathway_Homo sapiens_faffa4fc-6194-11e5-8ac5-06603eb7f303	7/54	0.0002716937797383817067460587413307848692056722939014434814453125	0.0004725109212841421151875265227459976813406683504581451416015625	0.1400130603484892599652766875806264579296112060546875	0.2146302602835436224015808193144039250910282135009765625	4.578296763534876	-37.59163901182157	MAP2K4;MAPK8;CDH1;ARHGDIA;CTNNB1;RAC1;MAP2K7
NCI	IL12 signaling mediated by STAT4_Homo sapiens_72cf19b8-6193-11e5-8ac5-06603eb7f303	3/32	0.039480447195861849418729860872190329246222972869873046875	0.045379824363059595437874804702005349099636077880859375	0.46018273960775335496009574853815138339996337890625	0.52592313098028953266549478939850814640522003173828125	11.665526393413518	-37.70239496302671	PPP3CA;CREBBP;MAPK8
NCI	Integrin-linked kinase signaling_Homo sapiens_21738158-6194-11e5-8ac5-06603eb7f303	6/45	0.00063871143996583495429375521013071193010546267032623291015625	0.00103109865569335208516921209564998207497410476207733154296875	0.1516075374055213254020912927444442175328731536865234375	0.2246037591192908688952911688829772174358367919921875	5.292237335916265	-38.930003661434064	XPO1;RUVBL2;RUVBL1;AKT1;CTNNB1;RAC1
NCI	RhoA signaling pathway_Homo sapiens_5c6b5f5c-6195-11e5-8ac5-06603eb7f303	6/45	0.00063871143996583495429375521013071193010546267032623291015625	0.00103109865569335208516921209564998207497410476207733154296875	0.1516075374055213254020912927444442175328731536865234375	0.2246037591192908688952911688829772174358367919921875	5.300714445126947	-38.99236176664801	ITGB1;MAP2K4;MAPK8;ROCK1;MYL2;RHOA
NCI	Presenilin action in Notch and Wnt signaling_Homo sapiens_f51de83a-6194-11e5-8ac5-06603eb7f303	7/46	0.0000966476225253060962361306707180119701661169528961181640625	0.0001854717661312191615517741549723496063961647450923919677734375	0.07916605856070384195088962542286026291549205780029296875	0.136493204415006619267813903206842951476573944091796875	4.26735982076713	-39.44934734682203	CREBBP;NOTCH1;APC;WIF1;MYC;CTNNB1;MAPK1
NCI	amb2 Integrin signaling_Homo sapiens_5d4f90b6-6188-11e5-8ac5-06603eb7f303	8/40	0.00000370536303818464523161433331333025620324406190775334835052490234375	0.000009149044538727518693032279839538745136451325379312038421630859375	0.0183182607883462626741088996595863136462867259979248046875	0.043101790090226500817838228840628289617598056793212890625	3.2195790722855597	-40.26318439590653	RAP1B;IL6;ROCK1;LCK;MMP2;AKT1;PLG;RHOA
NCI	IL27-mediated signaling events_Homo sapiens_c134fc5e-6193-11e5-8ac5-06603eb7f303	2/26	0.1256091855150287539544251558254472911357879638671875	0.1329197730317764614138553724842495284974575042724609375	0.60412862134358646937215553407440893352031707763671875	0.64612686774715133442015257969615049660205841064453125	19.914708869015616	-41.31465462529102	IL6;GATA3
NCI	IL23-mediated signaling events_Homo sapiens_b71d0ffd-6193-11e5-8ac5-06603eb7f303	4/37	0.011088712743484059608523040196814690716564655303955078125	0.014036345244916530183854064262050087563693523406982421875	0.334305162767335073414898261034977622330188751220703125	0.41019038376360128506092905809055082499980926513671875	9.418878990200474	-42.402169003393944	IL6;PIK3CA;PIK3R1;RELA
NCI	Beta3 integrin cell surface interactions_Homo sapiens_c2800165-618d-11e5-8ac5-06603eb7f303	5/43	0.0033560131668541530285121421428584653767757117748260498046875	0.004760302364332132281365961290475752321071922779083251953125	0.254463231829365310598944915909669362008571624755859375	0.3392843091058204141319265545462258160114288330078125	7.495656436181202	-42.70276646267486	FGB;FGA;ITGB3;FN1;TGFBR2
NCI	Trk receptor signaling mediated by PI3K and PLC-gamma_Homo sapiens_4037def0-6196-11e5-8ac5-06603eb7f303	8/36	0.0000015844184128002884869739798345822379133096546865999698638916015625	0.0000042251157674674356829196304741191880793849122710525989532470703125	0.01098982277180223822432569846796468482352793216705322265625	0.0301091034843896931949558393171173520386219024658203125	3.252951472386057	-43.44412051630409	NTRK1;NRAS;PIK3CA;AKT1;KRAS;PIK3R1;SOS1;HRAS
NCI	Insulin Pathway_Homo sapiens_073b9f25-6194-11e5-8ac5-06603eb7f303	8/43	0.000006564581466582736758393935849742462096401141025125980377197265625	0.0000147518684642308699575020958238980028909281827509403228759765625	0.0257437352873789472573751169193201349116861820220947265625	0.055964641929084672777872100368767860345542430877685546875	3.67833582498259	-43.89660427236221	PIK3CA;AKT2;INSR;RASA1;AKT1;PIK3R1;SOS1;HRAS
NCI	Sphingosine 1-phosphate (S1P) pathway_Homo sapiens_eff796f3-6195-11e5-8ac5-06603eb7f303	2/21	0.08756313469138841953931517991804867051541805267333984375	0.09517732031672654358089857851155102252960205078125	0.49597095100829802216679809134802781045436859130859375	0.557044728852274406705191722721792757511138916015625	18.029018732621473	-43.9077857988341	ABCC1;GNAI3
NCI	Signaling events mediated by HDAC Class II_Homo sapiens_a1da5607-6195-11e5-8ac5-06603eb7f303	4/34	0.0082307666910695076456505603346158750355243682861328125	0.0105133937287462397858206486489507369697093963623046875	0.28462659748732710429663939066813327372074127197265625	0.36964493180172353081758274129242636263370513916015625	9.37373003374862	-44.992742855673775	XPO1;GNG2;GNB1;ESR1
NCI	EPO signaling pathway_Homo sapiens_20fe3c0e-6192-11e5-8ac5-06603eb7f303	4/33	0.007398305242453789669354602409612198243848979473114013671875	0.0095462003128435994614431336913185077719390392303466796875	0.268308913934038884008259628899395465850830078125	0.350822359447447273961273594977683387696743011474609375	9.226787817826812	-45.271274345940235	MAPK8;PIK3R1;SOS1;HRAS
NCI	Regulation of RAC1 activity_Homo sapiens_351aacd6-6195-11e5-8ac5-06603eb7f303	9/38	0.000000193536390590135350542937641392382541738470536074601113796234130859375	0.0000006243109373875334230027402647456025164274251437745988368988037109375	0.004989615040936570301843833163957242504693567752838134765625	0.0184800557071724824709235690534114837646484375	2.954061427366131	-45.66329155049079	PREX1;TRIO;ARHGEF25;ARHGDIA;ARHGAP1;RAC1;DOCK2;SOS1;VAV1
NCI	Validated transcriptional targets of deltaNp63 isoforms_Homo sapiens_7d7360a8-6196-11e5-8ac5-06603eb7f303	6/45	0.00063871143996583495429375521013071193010546267032623291015625	0.00103109865569335208516921209564998207497410476207733154296875	0.1516075374055213254020912927444442175328731536865234375	0.2246037591192908688952911688829772174358367919921875	6.395049877870504	-47.042356447426585	TOP2A;NOTCH1;ATM;HES1;TP63;RUNX1
NCI	ErbB4 signaling events_Homo sapiens_6104ebb2-6192-11e5-8ac5-06603eb7f303	6/38	0.0002489658795142500840973098785724459958146326243877410888671875	0.00044006581317956807060387536267853647586889564990997314453125	0.08891058270414363418066017175078741274774074554443359375	0.14695964083329526861376734814257360994815826416015625	5.699714552267258	-47.29734109456485	PIK3CA;ERBB4;ERBB2;MAPK1;PIK3R2;PIK3R1
NCI	Syndecan-4-mediated signaling events_Homo sapiens_076bc549-6196-11e5-8ac5-06603eb7f303	8/31	0.0000004583544220901089248949443651082180650746522587724030017852783203125	0.00000141032129873879678971901503736763316965152625925838947296142578125	0.005187279726481741452814855364294999162666499614715576171875	0.0187764628689205924361171895498046069405972957611083984375	3.2718379093386494	-47.75451298450543	ITGB1;FN1;PRKCA;PLG;RAC1;ITGA5;F2;RHOA
NCI	Lissencephaly gene (LIS1) in neuronal migration and development_Homo sapiens_41fc83ec-6194-11e5-8ac5-06603eb7f303	3/29	0.0306278295518184924539628610773434047587215900421142578125	0.035407895435628312930109728995375917293131351470947265625	0.40187732617451776828687570741749368607997894287109375	0.466200203073023400346386324599734507501125335693359375	13.85937250313622	-48.31164126349985	CLIP1;RAC1;RHOA
NCI	Stabilization and expansion of the E-cadherin adherens junction_Homo sapiens_f1a6cd94-6195-11e5-8ac5-06603eb7f303	8/41	0.0000045089652678032242428857352678495118425416876561939716339111328125	0.000010485965739077266744845411128306267301013576798141002655029296875	0.020596168602747565168353816034141345880925655364990234375	0.0468094740971535527851443703184486366808414459228515625	3.9700047283404407	-48.868546363054925	ROCK1;CDH1;MYL2;CTNNB1;MET;RHOA;EGFR;EPHA2
NCI	Trk receptor signaling mediated by the MAPK pathway_Homo sapiens_4980bb81-6196-11e5-8ac5-06603eb7f303	8/34	0.000000991046006014635605385620920060318894684314727783203125	0.000002752905572262876493397180943656366025606985203921794891357421875	0.00827459634843164849871133270653444924391806125640869140625	0.0239843372418308657667562755477774771861732006072998046875	3.5751302189850533	-49.42440515851126	RAP1B;NRAS;MAP2K1;RPS6KA1;MAPK1;BRAF;KRAS;HRAS
NCI	IL8- and CXCR2-mediated signaling events_Homo sapiens_fe78e284-6193-11e5-8ac5-06603eb7f303	8/34	0.000000991046006014635605385620920060318894684314727783203125	0.000002752905572262876493397180943656366025606985203921794891357421875	0.00827459634843164849871133270653444924391806125640869140625	0.0239843372418308657667562755477774771861732006072998046875	3.603025045777142	-49.81003732762148	PPP2CA;PRKCG;GNG2;GNB1;AKT1;PRKCA;DOCK2;PIK3CG
NCI	Aurora B signaling_Homo sapiens_304a75af-618c-11e5-8ac5-06603eb7f303	6/39	0.0002884066983631649347223635526660245886887423694133758544921875	0.000497252928212353335728213021837973428773693740367889404296875	0.0968171001937510322665758621951681561768054962158203125	0.1587165576946738265728953365396591834723949432373046875	6.267079788091805	-51.08383801855306	CUL3;NCL;RASA1;PEBP1;CENPA;RHOA
NCI	Sumoylation by RanBP2 regulates transcriptional repression_Homo sapiens_f70a59a5-6195-11e5-8ac5-06603eb7f303	1/11	0.2319540916062977353728769003282650373876094818115234375	0.23912792949102856798759830780909396708011627197265625	0.588986068355620506764580568415112793445587158203125	0.63331835307055961425959367261384613811969757080078125	35.31483814942922	-51.602599757524075	XPO1
NCI	IL5-mediated signaling events_Homo sapiens_e1d816a1-6193-11e5-8ac5-06603eb7f303	2/14	0.042256749641767843428397100069560110569000244140625	0.0477477397082122501092982247428153641521930694580078125	0.317571508597106422211453491399879567325115203857421875	0.39696438574638304164210467206430621445178985595703125	16.325950346850476	-51.655162953223	PIK3CA;PIK3R1
NCI	Ras signaling in the CD4+ TCR pathway_Homo sapiens_03079d1e-6195-11e5-8ac5-06603eb7f303	7/14	0.0000000119450933703106585070111283499415255615616615614271722733974456787109375	0.00000005688139700147932559362966829265284562922033728682436048984527587890625	0.0004129108056010245310363249160445775487460196018218994140625	0.0029446319299175423463144074531783189740963280200958251953125	2.9045962512149	-52.9883903538096	NRAS;MAP2K1;MAPK1;BRAF;KRAS;PRKCA;HRAS
NCI	Calcium signaling in the CD4+ TCR pathway_Homo sapiens_5294f70b-618f-11e5-8ac5-06603eb7f303	3/29	0.0306278295518184924539628610773434047587215900421142578125	0.035407895435628312930109728995375917293131351470947265625	0.40187732617451776828687570741749368607997894287109375	0.466200203073023400346386324599734507501125335693359375	15.287366276250793	-53.2894079609179	FKBP1A;PPP3CA;PRKACA
NCI	TRAIL signaling pathway_Homo sapiens_3a79fddf-6196-11e5-8ac5-06603eb7f303	8/28	0.000000192236607481990420286514808546896038166096332133747637271881103515625	0.0000006243109373875334230027402647456025164274251437745988368988037109375	0.0030698995334746924379398791415951563976705074310302734375	0.01331337732101965827535838826634062570519745349884033203125	3.4690603166181453	-53.64741818843279	IKBKB;MAP2K4;MAPK8;CASP8;PIK3CA;MAPK1;PIK3R2;PIK3R1
NCI	Alpha-synuclein signaling_Homo sapiens_588134bc-6187-11e5-8ac5-06603eb7f303	5/32	0.000868893026981503000145956594479912382666952908039093017578125	0.00132655423966641689177692331469415876199491322040557861328125	0.11904570131807619415287291531058144755661487579345703125	0.1874735453827971465301516218460164964199066162109375	7.6377269686489235	-53.83291873459288	FKBP1A;SYK;LCK;MAPK1;PARK2
NCI	EPHA forward signaling_Homo sapiens_f25420e8-6191-11e5-8ac5-06603eb7f303	6/34	0.000131399696893261773433803085708859725855290889739990234375	0.0002456069100808631476724752662477158082765527069568634033203125	0.061014255793302385466603254826623015105724334716796875	0.1109350105332770619614990437185042537748813629150390625	6.049966542141099	-54.07016486811194	ROCK1;LCK;RHOA;PIK3CG;EPHA3;EPHA2
NCI	Alpha4 beta1 integrin signaling events_Homo sapiens_aa07df5d-6187-11e5-8ac5-06603eb7f303	4/32	0.006623278886528788551857349631291072000749409198760986328125	0.00865788089742325350783858084469102323055267333984375	0.252172350407283529794000287438393570482730865478515625	0.33848637638561551721494424782576970756053924560546875	10.95117215559546	-54.943834708448094	ITGB1;FN1;RAC1;PRKACA
NCI	Regulation of p38-alpha and p38-beta_Homo sapiens_3062ca15-6195-11e5-8ac5-06603eb7f303	4/30	0.005238631961189216430796466994479487766511738300323486328125	0.006984842614918954951941376663171467953361570835113525390625	0.2205934965600707398092339417416951619088649749755859375	0.306379856333431621617791051903623156249523162841796875	10.476718637656282	-55.02052974219395	MAP2K4;RALB;LCK;RAC1
NCI	IL1-mediated signaling events_Homo sapiens_68fce8e7-6193-11e5-8ac5-06603eb7f303	6/33	0.000110402262624889681047642142619480409848620183765888214111328125	0.0002083061558960182702189556369631873167236335575580596923828125	0.05498392978898369864992901057121343910694122314453125	0.10374326375279942225038354308708221651613712310791015625	6.1120696968611865	-55.68938916393448	IKBKB;MAPK8;PIK3CA;CASP1;PIK3R1;RELA
NCI	IL3-mediated signaling events_Homo sapiens_c868db9f-6193-11e5-8ac5-06603eb7f303	3/26	0.022954006271826442320271866037728614173829555511474609375	0.02748982787045083087118513276436715386807918548583984375	0.34197409938925371619689030922017991542816162109375	0.417041584621041183655876238844939507544040679931640625	14.757420110592859	-55.69838163654134	PIK3CA;PIK3R1;PRKACA
NCI	Regulation of CDC42 activity_Homo sapiens_0ffe6681-6195-11e5-8ac5-06603eb7f303	4/30	0.005238631961189216430796466994479487766511738300323486328125	0.006984842614918954951941376663171467953361570835113525390625	0.2205934965600707398092339417416951619088649749755859375	0.306379856333431621617791051903623156249523162841796875	10.883673139396905	-57.157730619791316	APC;ARHGEF25;ARHGDIA;ARHGAP1
NCI	Glypican 3 network_Homo sapiens_07762c7e-6193-11e5-8ac5-06603eb7f303	1/8	0.174624542408640726076640703468001447618007659912109375	0.18285292398810548686327592804445885121822357177734375	0.486479635128381826536525522897136397659778594970703125	0.552817767191343012456172800739295780658721923828125	33.28813002360059	-58.091684326410196	MAPK8
NCI	Nephrin/Neph1 signaling in the kidney podocyte_Homo sapiens_6cfb9873-6194-11e5-8ac5-06603eb7f303	7/31	0.0000064528789953217071531719854771136368754014256410300731658935546875	0.00001466563408027660601125503891939416689638164825737476348876953125	0.0158946861109475652551470403750499826855957508087158203125	0.03830044846011461390222763156998553313314914703369140625	4.869752860820236	-58.198339355759785	MAP2K4;MAPK8;PIK3CA;AKT1;PIK3R2;RAC1;PIK3R1
NCI	PDGFR-alpha signaling pathway_Homo sapiens_c66cc833-6194-11e5-8ac5-06603eb7f303	3/22	0.014574521565442859205585790505210752598941326141357421875	0.01799323650054673873199817535351030528545379638671875	0.261807328059699029321194529984495602548122406005859375	0.346764672926753669823796144555672071874141693115234375	13.780803762283929	-58.27185823274732	PIK3CA;PIK3R1;SOS1
NCI	HIV-1 Nef: Negative effector of Fas and TNF-alpha_Homo sapiens_41a75463-6193-11e5-8ac5-06603eb7f303	6/35	0.00015544034373754953503275755277712733004591427743434906005859375	0.0002852116398854120222182417787593067259876988828182220458984375	0.067422915094298596638822118620737455785274505615234375	0.11725724364225843798781312443679780699312686920166015625	6.774175272479352	-59.40442662814571	MAPK8;DAXX;CASP8;MAP2K7;RELA;BIRC3
NCI	p38 MAPK signaling pathway_Homo sapiens_99bea41b-6194-11e5-8ac5-06603eb7f303	3/27	0.0253798220644420001457230995356439962051808834075927734375	0.0300352923839550291218447597429985762573778629302978515625	0.3620493345064108581254913588054478168487548828125	0.432229686729872941697294663754291832447052001953125	16.41129418353548	-60.291826153094746	CAMK2B;ATM;RAC1
NCI	Arf6 signaling events_Homo sapiens_3b3d91b8-618a-11e5-8ac5-06603eb7f303	6/35	0.00015544034373754953503275755277712733004591427743434906005859375	0.0002852116398854120222182417787593067259876988828182220458984375	0.067422915094298596638822118620737455785274505615234375	0.11725724364225843798781312443679780699312686920166015625	6.944277941137931	-60.89609920718749	ITGB3;ARAP2;ADAP1;MET;EGFR;EPHA2
NCI	Insulin-mediated glucose transport_Homo sapiens_145e3376-6194-11e5-8ac5-06603eb7f303	3/27	0.0253798220644420001457230995356439962051808834075927734375	0.0300352923839550291218447597429985762573778629302978515625	0.3620493345064108581254913588054478168487548828125	0.432229686729872941697294663754291832447052001953125	16.581059476930314	-60.91551002846266	AKT2;INSR;AKT1
NCI	HIF-2-alpha transcription factor network_Homo sapiens_37358832-6193-11e5-8ac5-06603eb7f303	5/34	0.0011548443768913826089350660453192176646552979946136474609375	0.00173660808555095125087219809500993505935184657573699951171875	0.140582820485721071701590290103922598063945770263671875	0.2146302602835436224015808193144039250910282135009765625	9.110996209073878	-61.62486215813127	CREBBP;FLT1;EP300;TCEB1;VHL
NCI	Noncanonical Wnt signaling pathway_Homo sapiens_7ff5fe76-6194-11e5-8ac5-06603eb7f303	6/32	0.0000921586517509858705633762898656868856051005423069000244140625	0.0001789488383514288680382897656073737380211241543292999267578125	0.04933054539959748352462298726095468737185001373291015625	0.0957874667953349245852479043605853803455829620361328125	6.651833327669564	-61.80882856609088	MAPK8;ROCK1;FLNA;PPARG;RAC1;RHOA
NCI	IL2 signaling events mediated by STAT5_Homo sapiens_9938526b-6193-11e5-8ac5-06603eb7f303	5/30	0.0006392811665298782190791637702886873739771544933319091796875	0.00103109865569335208516921209564998207497410476207733154296875	0.09922105366903750944818085599763435311615467071533203125	0.16133504661632114274283367194584570825099945068359375	8.666163046531898	-63.741069438126274	PIK3CA;LCK;MYC;PIK3R1;SOS1
NCI	IGF1 pathway_Homo sapiens_5e904cd6-6193-11e5-8ac5-06603eb7f303	5/28	0.0004583997479444957938443661049632282811217010021209716796875	0.0007769487253296539393254693806056820903904736042022705078125	0.08122658790697000197322807935051969252526760101318359375	0.1388488682170427590545358498275163583457469940185546875	8.31315232376977	-63.909594248310476	PIK3CA;AKT1;PIK3R1;SOS1;HRAS
NCI	CD40/CD40L signaling_Homo sapiens_1971792f-6190-11e5-8ac5-06603eb7f303	6/30	0.0000628587604131363212288385877712926230742596089839935302734375	0.00012325247139830650317839089158411525204428471624851226806640625	0.039141469757969983567225114029497490264475345611572265625	0.07828293951593996713445022805899498052895069122314453125	6.6258214393304895	-64.10230624725699	MAP2K4;MAPK8;MYC;AKT1;RELA;BIRC3
NCI	S1P3 pathway_Homo sapiens_7cb02d01-6195-11e5-8ac5-06603eb7f303	7/29	0.0000039904651710679584362593229351912071933838888071477413177490234375	0.000009389329814277548962833837287167426666201208718121051788330078125	0.0118651951029508269386258945132794906385242938995361328125	0.0312241976393442810522316221977234818041324615478515625	5.323435579107083	-66.17883638270769	FLT1;ITGB3;GNAI3;AKT1;MAPK1;RAC1;RHOA
NCI	Class I PI3K signaling events mediated by Akt_Homo sapiens_046a84e6-6191-11e5-8ac5-06603eb7f303	7/34	0.00001241423605134384295679839116388620823272503912448883056640625	0.00002669728183084697165972955235080377178746857680380344390869140625	0.023630409869020728430566435918080969713628292083740234375	0.051934966745100501206433563083919580094516277313232421875	5.869360982475706	-66.30421461558959	GSK3A;MAPKAP1;AKT2;AKT1;PRKACA;MTOR;KPNA1
NCI	RXR and RAR heterodimerization with other nuclear receptor_Homo sapiens_6ce0a11e-6195-11e5-8ac5-06603eb7f303	3/24	0.018499935800568127752807612296237493865191936492919921875	0.02242416460674924449936185055776149965822696685791015625	0.30175027536082776880022038312745280563831329345703125	0.38439525523672324336388328447355888783931732177734375	16.869243582056708	-67.30807975068014	RXRA;RARA;PPARG
NCI	Signaling events mediated by the Hedgehog family_Homo sapiens_d3a49cee-6195-11e5-8ac5-06603eb7f303	4/22	0.00162337994662281885800692027288505414617247879505157470703125	0.002387323450915909868463860021847722236998379230499267578125	0.1091948350065791994989439217533799819648265838623046875	0.1747117360105267247494253979311906732618808746337890625	10.709560693573623	-68.79013128204494	PIK3CA;HHIP;AKT1;PIK3R1
NCI	Aurora A signaling_Homo sapiens_f131cf8e-618b-11e5-8ac5-06603eb7f303	5/31	0.000747528280823101768000349398590742566739208996295928955078125	0.0011680129387860965599343909815388542483560740947723388671875	0.10891130913859352336015007267633336596190929412841796875	0.1747117360105267247494253979311906732618808746337890625	9.629332027529953	-69.31904242106816	RASA1;AKT1;PRKACA;CENPA;TP53
NCI	Regulation of Ras family activation_Homo sapiens_397d91c7-6195-11e5-8ac5-06603eb7f303	7/31	0.0000064528789953217071531719854771136368754014256410300731658935546875	0.00001466563408027660601125503891939416689638164825737476348876953125	0.0158946861109475652551470403750499826855957508087158203125	0.03830044846011461390222763156998553313314914703369140625	5.903482071870886	-70.55242079400227	CAMK2B;NRAS;RASA1;KRAS;PRKCA;SOS1;HRAS
NCI	Plexin-D1 Signaling_Homo sapiens_e3068f36-6194-11e5-8ac5-06603eb7f303	3/24	0.018499935800568127752807612296237493865191936492919921875	0.02242416460674924449936185055776149965822696685791015625	0.30175027536082776880022038312745280563831329345703125	0.38439525523672324336388328447355888783931732177734375	17.737864100282305	-70.7738652098452	ITGB1;NRP1;ITGA5
NCI	Signaling events mediated by PRL_Homo sapiens_bb67523a-6195-11e5-8ac5-06603eb7f303	5/23	0.00017303749060235685251242510052094303318881429731845855712890625	0.0003146136192770124738980752621131387058994732797145843505859375	0.04473120236763085399989137158627272583544254302978515625	0.08770823993653108219259451061589061282575130462646484375	8.252534911731836	-71.48347620684372	ITGB1;ROCK1;MAPK1;RAC1;RHOA
NCI	S1P4 pathway_Homo sapiens_821b0c12-6195-11e5-8ac5-06603eb7f303	3/14	0.00396293868350401472244737277605963754467666149139404296875	0.00554257158532030051734107445327026653103530406951904296875	0.1158440766616034844904703504653298296034336090087890625	0.1838794867644499841929928152239881455898284912109375	13.118288762734915	-72.5542305564559	GNAI3;MAPK1;RHOA
NCI	Syndecan-3-mediated signaling events_Homo sapiens_052075b8-6196-11e5-8ac5-06603eb7f303	2/17	0.060293612060124103513292226352859870530664920806884765625	0.066256716549586924802639487097621895372867584228515625	0.39713316138286847145622004973120056092739105224609375	0.466200203073023400346386324599734507501125335693359375	25.893917922987555	-72.72382243591254	CTTN;EGFR
NCI	Nectin adhesion pathway_Homo sapiens_685baa82-6194-11e5-8ac5-06603eb7f303	7/29	0.0000039904651710679584362593229351912071933838888071477413177490234375	0.000009389329814277548962833837287167426666201208718121051788330078125	0.0118651951029508269386258945132794906385242938995361328125	0.0312241976393442810522316221977234818041324615478515625	5.85322133963585	-72.7649225000121	RAP1B;PIK3CA;CDH1;ITGB3;CTNNB1;RAC1;PIK3R1
NCI	JNK signaling in the CD4+ TCR pathway_Homo sapiens_400ebdab-6194-11e5-8ac5-06603eb7f303	2/14	0.042256749641767843428397100069560110569000244140625	0.0477477397082122501092982247428153641521930694580078125	0.317571508597106422211453491399879567325115203857421875	0.39696438574638304164210467206430621445178985595703125	23.156309573315916	-73.26635932319036	MAP2K4;MAPK8
NCI	IL8- and CXCR1-mediated signaling events_Homo sapiens_f6a58ef3-6193-11e5-8ac5-06603eb7f303	6/28	0.00004151726397753883221301840489303458525682799518108367919921875	0.0000830345279550776644260368097860691705136559903621673583984375	0.030405636798343509130670980766808497719466686248779296875	0.06401186694388107112363428541357279755175113677978515625	7.393667009852763	-74.59767293301385	PRKCG;GNG2;GNB1;AKT1;PRKCA;PIK3CG
NCI	S1P2 pathway_Homo sapiens_7796a240-6195-11e5-8ac5-06603eb7f303	5/24	0.00021434341860126552539896060967095081650768406689167022705078125	0.0003862043578401180691540839351461045225732959806919097900390625	0.051041495400631721468531765140141942538321018218994140625	0.0981567219242917843313733783361385576426982879638671875	8.90139826319827	-75.19839894854945	MAPK8;GNAI3;MAPK1;RAC1;RHOA
NCI	Cellular roles of Anthrax toxin_Homo sapiens_bb877621-6190-11e5-8ac5-06603eb7f303	6/19	0.00000358381612928918155412173242313489396337899961508810520172119140625	0.000008959540323222953673546094244262150141366873867809772491455078125	0.0068352041526892372280688192631714628078043460845947265625	0.0216990608021880547473525524537762976251542568206787109375	6.022002529855932	-75.51038573843047	MAP2K4;MAP2K1;MAP2K2;CASP1;MAPK1;MAP2K7
NCI	Reelin signaling pathway_Homo sapiens_054f432f-6195-11e5-8ac5-06603eb7f303	7/29	0.0000039904651710679584362593229351912071933838888071477413177490234375	0.000009389329814277548962833837287167426666201208718121051788330078125	0.0118651951029508269386258945132794906385242938995361328125	0.0312241976393442810522316221977234818041324615478515625	6.109211114692203	-75.94728569147992	ITGB1;MAPK8;GRIN2A;PIK3CA;AKT1;PIK3R1;MAP2K7
NCI	Validated nuclear estrogen receptor beta network_Homo sapiens_5fb983a4-6196-11e5-8ac5-06603eb7f303	2/15	0.048008971788083630582999461466897628270089626312255859375	0.05364130926042863511948866062084562145173549652099609375	0.344468499522360083187066948084975592792034149169921875	0.417537575178618280968834142186096869409084320068359375	25.659406663154844	-77.9113852099429	C3;NCOA2
NCI	S1P5 pathway_Homo sapiens_845321c3-6195-11e5-8ac5-06603eb7f303	2/8	0.014276997184917490646416382560346391983330249786376953125	0.0177354002297111686126118712536481325514614582061767578125	0.155996231994006528953633505807374604046344757080078125	0.2277317255386956673657294913937221281230449676513671875	18.618160986603158	-79.11053258186836	GNAI3;RHOA
NCI	Integrin family cell surface interactions_Homo sapiens_1ca2bf67-6194-11e5-8ac5-06603eb7f303	4/26	0.0030788097990126273885425067788901287713088095188140869140625	0.00439829971287518210754097225390069070272147655487060546875	0.161296983347997080482372211918118409812450408935546875	0.2337637439826044938318005961264134384691715240478515625	13.689791565072307	-79.17096939706069	ITGB1;ITGB3;ITGB7;ITGA5
NCI	Beta2 integrin cell surface interactions_Homo sapiens_95b6b434-618d-11e5-8ac5-06603eb7f303	4/29	0.00462538518835845825771801997916554682888090610504150390625	0.006379841639115114808322726247524769860319793224334716796875	0.205228240594031274834918576743802987039089202880859375	0.291103887367420266496509384523960761725902557373046875	14.809996090686996	-79.62143622628447	FGB;C3;FGA;F10
NCI	EPHA2 forward signaling_Homo sapiens_fb172ba9-6191-11e5-8ac5-06603eb7f303	5/18	0.0000485913962930383184070197433168658562863129191100597381591796875	0.00009622058671888774499837693188197818017215467989444732666015625	0.020430866082035072095468564157272339798510074615478515625	0.0468094740971535527851443703184486366808414459228515625	8.072951833210507	-80.18107487164018	PIK3CA;RAC1;PIK3R1;RHOA;EPHA2
NCI	Glypican 1 network_Homo sapiens_fb91e48c-6192-11e5-8ac5-06603eb7f303	6/27	0.00003328285170515839675071945169548826015670783817768096923828125	0.000067924187153384487313466377766957293715677224099636077880859375	0.0265632250548974539750002321625288459472358226776123046875	0.0571252151718224798759848681584117002785205841064453125	7.88921004805446	-81.34144977663439	SMAD2;APP;FLT1;LCK;TGFBR1;TGFBR2
NCI	Arf6 downstream pathway_Homo sapiens_1e972087-618a-11e5-8ac5-06603eb7f303	3/15	0.004867305678776613631075775856515974737703800201416015625	0.006577440106454882605413470031407996430061757564544677734375	0.13207229056734048899812705712975002825260162353515625	0.2047632411896751769564417600122396834194660186767578125	15.40110794668901	-82.01420710698265	MAPK1;RAC1;RHOA
NCI	Alpha9 beta1 integrin signaling events_Homo sapiens_0f5519cf-6188-11e5-8ac5-06603eb7f303	4/25	0.0026542262750057416843818547391720130690373480319976806640625	0.003846704746385132787922511710121398209594190120697021484375	0.1475037402938794428575164374706218950450420379638671875	0.223490515596787009400259194080717861652374267578125	14.129432522385665	-83.8101714605614	ITGB1;FN1;F13A1;RAC1
NCI	S1P1 pathway_Homo sapiens_7327884f-6195-11e5-8ac5-06603eb7f303	6/21	0.00000688440501850345000956106489287122940368135459721088409423828125	0.00001529867781889655595326145409718066048299078829586505889892578125	0.010137988315109640324873652161841164343059062957763671875	0.028557713563689128555278529120187158696353435516357421875	7.170354906322837	-85.22864424593824	ABCC1;ITGB3;GNAI3;MAPK1;RAC1;RHOA
NCI	Signaling events mediated by HDAC Class III_Homo sapiens_a7191c08-6195-11e5-8ac5-06603eb7f303	5/26	0.0003190168924769061086117727388256071208161301910877227783203125	0.000545328021328044562458792210435376546229235827922821044921875	0.0651495158308874888763995159024489112198352813720703125	0.11725724364225843798781312443679780699312686920166015625	10.589533687485499	-85.24856831731304	CREBBP;HIST4H4;HIST1H1E;EP300;TP53
NCI	Atypical NF-kappaB pathway_Homo sapiens_d2dd121d-618b-11e5-8ac5-06603eb7f303	6/17	0.000001702032610905355076245785463096016343342853360809385776519775390625	0.0000044208639244294934515246663087051359752877033315598964691162109375	0.004391983098573402390096820369080887758173048496246337890625	0.0168922426868207790906506460260061430744826793670654296875	6.481204925056919	-86.09429999014723	IKBKB;SYK;PIK3CA;LCK;PIK3R1;RELA
NCI	ALK1 signaling events_Homo sapiens_fcc72679-6186-11e5-8ac5-06603eb7f303	6/25	0.00002072994543620524328700858995855327293611480854451656341552734375	0.0000436419903920110417087745158237765963349374942481517791748046875	0.0198780124378954252406526137519904295913875102996826171875	0.046227935902082385732914104892188333906233310699462890625	8.039336482956935	-86.69565203746085	FKBP1A;ACVRL1;SMAD4;MAPK1;TGFBR1;TGFBR2
NCI	Effects of Botulinum toxin_Homo sapiens_d236ff84-6191-11e5-8ac5-06603eb7f303	1/9	0.1941937684459512925005952865831204690039157867431640625	0.2022851754645325905723751702680601738393306732177734375	0.52320001325534803982009179890155792236328125	0.57812156160811933869325685009243898093700408935546875	53.21348688917251	-87.2115204435323	SYT1
NCI	ALK2 signaling events_Homo sapiens_43d0451b-6187-11e5-8ac5-06603eb7f303	2/11	0.026758797153841003269025833333216723985970020294189453125	0.03148093782804824158905177000633557327091693878173828125	0.2359124266353495313897070673192501999437808990478515625	0.3231677077196568603767445893026888370513916015625	24.202267553212614	-87.63379682347149	FKBP1A;SMAD4
NCI	Regulation of cytoplasmic and nuclear SMAD2/3 signaling_Homo sapiens_13312fe2-6195-11e5-8ac5-06603eb7f303	4/17	0.00058011708588059777459700061541525428765453398227691650390625	0.00096686180980099629099500102569209047942422330379486083984375	0.0574803107156458825688361002903548069298267364501953125	0.10644501984378866576985700476143392734229564666748046875	12.179500360299365	-90.76505428428877	SMAD2;SMAD4;SMAD3;MAPK1
NCI	ErbB receptor signaling network_Homo sapiens_2c26d51f-6192-11e5-8ac5-06603eb7f303	3/15	0.004867305678776613631075775856515974737703800201416015625	0.006577440106454882605413470031407996430061757564544677734375	0.13207229056734048899812705712975002825260162353515625	0.2047632411896751769564417600122396834194660186767578125	17.240035552403317	-91.80689150552453	ERBB4;ERBB2;EGFR
NCI	Canonical Wnt signaling pathway_Homo sapiens_9dbe253d-618f-11e5-8ac5-06603eb7f303	4/20	0.00111627859102545975468478989256482236669398844242095947265625	0.00169133119852342395615651948759250444709323346614837646484375	0.08655038259982079928978038196873967535793781280517578125	0.1442506376663680034422299058860517106950283050537109375	14.04492877373279	-95.4739821648411	GSK3A;APC;CUL3;CTNNB1
NCI	Beta5 beta6 beta7 and beta8 integrin cell surface interactions_Homo sapiens_108637d6-618e-11e5-8ac5-06603eb7f303	3/17	0.007023233771068798474146444021926072309724986553192138671875	0.00912108281956986767513573255428127595223486423492431640625	0.166662522871611817887327333664870820939540863037109375	0.2398021911821752727433931795530952513217926025390625	20.148705498595184	-99.90799121860992	FN1;ITGB7;TGFBR1
NCI	EGFR-dependent Endothelin signaling events_Homo sapiens_d4563605-6191-11e5-8ac5-06603eb7f303	4/9	0.0000357129653005667133352889208719460611973772756755352020263671875	0.000072147404647609513265137104465196671299054287374019622802734375	0.01073027284186348941086297514857506030239164829254150390625	0.02980631344962079987137570924460305832326412200927734375	9.837936964744946	-100.74044265809094	SOS1;HRAS;MTOR;EGFR
NCI	Canonical NF-kappaB pathway_Homo sapiens_7a1a9c3c-618f-11e5-8ac5-06603eb7f303	6/23	0.000012301362354053546136205439520683313503468525595963001251220703125	0.00002669728183084697165972955235080377178746857680380344390869140625	0.014441795808837830372706179105080082081258296966552734375	0.03565875508355019485318138094953610561788082122802734375	9.802278492155555	-110.82260548187236	IKBKB;XPO1;ATM;PRKCA;BCL10;RELA
NCI	Hypoxic and oxygen homeostasis regulation of HIF-1-alpha_Homo sapiens_4c0f3584-6193-11e5-8ac5-06603eb7f303	4/18	0.000731981568687228314161463682552266618586145341396331787109375	0.00115272687982240673761069604807971700211055576801300048828125	0.06648834589945862294513290180475451052188873291015625	0.11725724364225843798781312443679780699312686920166015625	15.548638132114418	-112.25736137589402	TCEB1;VHL;TP53;RBX1
NCI	a4b7 Integrin signaling_Homo sapiens_6e798e11-6186-11e5-8ac5-06603eb7f303	3/8	0.00067784958658605718763434655471655787550844252109527587890625	0.0010759517247397733068214886742453018086962401866912841796875	0.0383994231014465892126708013165625743567943572998046875	0.07757459212413451987710999446790083311498165130615234375	17.184674757422773	-125.38944252795311	ITGB1;ITGB7;RHOA
NCI	Degradation of beta catenin_Homo sapiens_61b6f2fc-6191-11e5-8ac5-06603eb7f303	4/17	0.00058011708588059777459700061541525428765453398227691650390625	0.00096686180980099629099500102569209047942422330379486083984375	0.0574803107156458825688361002903548069298267364501953125	0.10644501984378866576985700476143392734229564666748046875	16.879505484805563	-125.79081130571677	GSK3A;APC;CUL1;CTNNB1
NCI	C-MYC pathway_Homo sapiens_e3162de9-618e-11e5-8ac5-06603eb7f303	6/23	0.000012301362354053546136205439520683313503468525595963001251220703125	0.00002669728183084697165972955235080377178746857680380344390869140625	0.014441795808837830372706179105080082081258296966552734375	0.03565875508355019485318138094953610561788082122802734375	11.201829594131349	-126.64565108806546	PPP2CA;FBXW7;MAX;RUVBL2;MYC;RUVBL1
NCI	Rapid glucocorticoid signaling_Homo sapiens_01db03fd-6195-11e5-8ac5-06603eb7f303	3/8	0.00067784958658605718763434655471655787550844252109527587890625	0.0010759517247397733068214886742453018086962401866912841796875	0.0383994231014465892126708013165625743567943572998046875	0.07757459212413451987710999446790083311498165130615234375	17.589473818244976	-128.34309334118194	MAPK8;GNG2;GNB1
NCI	PAR4-mediated thrombin signaling events_Homo sapiens_c3b87da1-6194-11e5-8ac5-06603eb7f303	6/15	0.0000007166870527912587862599922035322652646982533042319118976593017578125	0.0000021079030964448786211848548000080683095802669413387775421142578125	0.0026622914808860577602633856741931595024652779102325439453125	0.01233314782645813546813062799856197671033442020416259765625	9.335115623291172	-132.07906484036022	GNG2;ROCK1;MYL2;GNB1;F2;RHOA
NCI	VEGF and VEGFR signaling network_Homo sapiens_8957818a-6196-11e5-8ac5-06603eb7f303	2/10	0.022237919117251946088398284473441890440881252288818359375	0.0267926736352433088328428567592709441669285297393798828125	0.2088387956109007681515521426263148896396160125732421875	0.294139148747747547485431596214766614139080047607421875	35.78075610574071	-136.17999694068365	NRP1;FLT1
NCI	Class IB PI3K non-lipid kinase events_Homo sapiens_263703f8-6191-11e5-8ac5-06603eb7f303	3/6	0.00025083751351235379807580461175575692323036491870880126953125	0.00044006581317956807060387536267853647586889564990997314453125	0.021727936780849520237435257286051637493073940277099609375	0.04882682422662813770397605139805818907916545867919921875	20.4864382683652	-169.8470199733631	MAP2K1;MAPK1;PIK3CG
NCI	EphrinA-EPHA pathway_Homo sapiens_1fd12dbd-6192-11e5-8ac5-06603eb7f303	2/8	0.014276997184917490646416382560346391983330249786376953125	0.0177354002297111686126118712536481325514614582061767578125	0.155996231994006528953633505807374604046344757080078125	0.2277317255386956673657294913937221281230449676513671875	47.51226131037546	-201.88461680706905	EPHA3;EPHA2
NCI	PLK3 signaling events_Homo sapiens_eac8a4b8-6194-11e5-8ac5-06603eb7f303	2/5	0.00534537708506948976150408014973436365835368633270263671875	0.007079969649098661298169954392278668819926679134368896484375	0.083673142446963166829476676866761408746242523193359375	0.140627130162963298598555184071301482617855072021484375	40.94574603837746	-214.20861984437843	CHEK2;TP53
Pathway Dataset	Term	Overlap	P-value	Adjusted P-value	Old P-value	Old Adjusted P-value	Z-score	Combined Score	Genes
WikiPathway	XPodNet - protein-protein interactions in the podocyte expanded by STRING_Mus musculus_WP2309	77/808	0.000000000000000000284763853014931022227931639974662668097566579962181382811026164603163124411366879940032958984375	0.0000000000000001030845147914050274465058287480594842257488794566577805511542464955709874629974365234375	0.00013059867408657683932916848679184340653591789305210113525390625	0.0052529688910378687094482330621758592315018177032470703125	-2.229522461485681	95.20646539651572	ROBO2;SMARCAL1;SPARC;INPPL1;CTSV;PTPRF;ACTB;PIK3CG;CASP8;CDH1;PPP2R1A;KDR;ITGAX;GRB10;EP300;ITGAV;NOS1;HIF1AN;EPHB2;SH3GL2;MAP3K5;GRID2;MAP2K1;RBFOX1;CSNK2A1;FBXW7;ACTN2;MAGI2;PAX6;DICER1;RHOA;TGFBR2;PIK3CA;RASA1;RARA;RARB;SOS1;MET;DSC1;TP53;VCL;GRIA2;NOTCH1;CFH;LAMA2;WAS;PIK3R1;EFNB2;RXRA;BCL2L11;ERBB4;NSD1;PTK2B;VHL;MAP2K7;MPDZ;LYN;SMAD2;SMAD4;SMAD3;ANGPT1;NTRK3;FN1;PTPN11;BRAF;MTOR;EPOR;NET1;T…
WikiPathway	Focal Adhesion-PI3K-Akt-mTOR-signaling pathway_Mus musculus_WP2841	44/303	0.0000000000000000048720901452159181576685130675603544426967468627953650184281286783516407012939453125	0.0000000000000008818483162840811865380008652284241541281111821659610683354912907816469669342041015625	0.0000005907807099927804551131095035787499369916986324824392795562744140625	0.000106931308508693265657725490758167552485247142612934112548828125	-2.349351490280239	93.6522187576553	CHRM2;PFKFB1;PFKFB3;LAMA2;EPO;ITGB2;SLC2A3;PIK3R1;ITGAL;THBS2;EGFR;PIK3CG;COMP;STK11;PPP2R1A;KDR;ITGAX;FGF20;ITGAV;NOS1;MAP2K1;ITGA4;NOS2;ANGPT1;NOS3;HGF;FN1;VEGFB;IL2;MTOR;EPOR;COL1A1;COL3A1;COL5A1;PIK3CA;COL5A2;IL2RB;EIF4E2;IL7R;SOS1;FGFR3;MET;FGF12;FGFR2
WikiPathway	Focal Adhesion_Homo sapiens_WP306	33/191	0.0000000000000004288871913437363639555071577825726727310184645085289201205114295589737594127655029296875	0.0000000000000517523877554775168461578095551145222940584052218060406858057831414043903350830078125	0.0000005880878081240101331957537307559835682013726909644901752471923828125	0.000106931308508693265657725490758167552485247142612934112548828125	-2.1227206263489387	75.11318630542382	LAMA2;ITGB2;PIK3R1;ITGAL;THBS2;ACTB;EGFR;PIK3CG;MYLK;COMP;ERBB2;KDR;PAK7;ITGAX;FLNA;ITGAV;MAP2K1;ITGA4;HGF;FN1;VEGFB;BRAF;RHOA;RHOB;COL1A1;COL3A1;COL5A1;PIK3CA;COL5A2;CTNNB1;SOS1;MET;VCL
WikiPathway	Focal Adhesion_Mus musculus_WP85	30/185	0.0000000000000548335026742808140529267411403421409314446095806250269788506557233631610870361328125	0.000000000004962431992022413933691690606576883150989620840931593193090520799160003662109375	0.00000611250371499384413946816263507599842341733165085315704345703125	0.000737575448275923947587251472413072406197898089885711669921875	-2.0337882435389276	62.100656328667924	LAMA2;ITGB2;PIK3R1;ITGAL;THBS2;ACTB;EGFR;PIK3CG;MYLK;ERBB2;PAK7;ITGAX;FLNA;ITGAV;MAP2K1;ITGA4;HGF;FN1;VEGFB;BRAF;RHOA;RHOB;COL1A1;COL3A1;COL5A1;PIK3CA;COL5A2;SOS1;MET;VCL
WikiPathway	Signaling Pathways in Glioblastoma_Homo sapiens_WP2261	17/83	0.000000000389314449141572220754204883483838052493641868068152689374983310699462890625	0.000000028140642041248435282599878247238034401078721202793531119823455810546875	0.0000561564580810295046922435424630037914539570920169353485107421875	0.00508215945633317019158869953798784990794956684112548828125	-2.1471336585265615	46.52115858365254	MAP2K4;MAP2K1;BRAF;PIK3R1;EGFR;PIK3CG;PIK3CA;ERBB3;CDK4;ERBB2;EP300;PRKCQ;ATM;MAP2K7;MET;TP53;FGFR2
WikiPathway	Integrated Pancreatic Cancer Pathway_Homo sapiens_WP2377	25/192	0.0000000008908110361245517398016736614996084753226313068807939998805522918701171875	0.00000004606765643958396287828050319652917199420016913791187107563018798828125	0.000788324701302899511108635000056210628827102482318878173828125	0.0136713488730715766739098881998870638199150562286376953125	-2.1377643778392885	44.54863413247605	EGFR;STK11;RXRA;CASP8;HNF4A;ERBB2;EP300;MAP3K5;SMAD2;MAP2K1;SMAD4;DCC;PLK1;INHBA;TNFRSF1A;PIK3CA;CDK4;RARA;BAX;CTNNB1;RARB;ATM;SOS1;TP53;EZH2
WikiPathway	Spinal Cord Injury_Homo sapiens_WP2431	20/119	0.00000000046641948134665912376631957054801298767632289354878594167530536651611328125	0.000000028140642041248435282599878247238034401078721202793531119823455810546875	0.00014572869638555056826488554033716127378283999860286712646484375	0.005275378809156930533241780523212582920677959918975830078125	-1.8496897894809863	39.74231590421503	BTG2;NOS2;PLA2G2A;PLA2G5;LILRB2;PDYN;MMP9;IL2;RHOA;EGFR;AQP1;RHOB;SELP;EFNB2;C5;CDK4;SLIT2;NOS1;TLR4;TP53
WikiPathway	PluriNetWork_Mus musculus_WP1763	29/284	0.0000000123254494901509462690910286035948784100213515557697974145412445068359375	0.00000037989214092791705273697362883755790363693449762649834156036376953125	0.00851091318638129250284674043314225855283439159393310546875	0.0540517644468425928483412690184195525944232940673828125	-1.9258578645704998	35.07295240830512	KMT2D;DNMT1;NOTCH1;SATB2;CTCF;DNMT3L;CDH1;PPP2R1A;PIM1;EP300;ACVR1;SMAD2;MAP2K1;PBRM1;SMAD4;SMAD3;H3F3C;DNMT3A;PTPN11;MTOR;NR5A2;KLF5;CTNNB1;IL6ST;SOS1;OGT;TP53;STK40;EZH2
WikiPathway	Rac1/Pak1/p38/MMP-2 pathway_Homo sapiens_WP3303	14/67	0.0000000105504102222292069951230478077990049268208849753136746585369110107421875	0.00000037989214092791705273697362883755790363693449762649834156036376953125	0.000211329756119283730143865174255779493250884115695953369140625	0.00655389753773022269711656662138921092264354228973388671875	-1.718950132840135	31.572130865688788	NOS2;ANGPT1;FN1;PTPN11;PIK3R1;EGFR;PIK3CA;RASA1;ERBB2;BAX;CTNNB1;NOS1;SOS1;TP53
WikiPathway	Complement and Coagulation Cascades_Mus musculus_WP449	13/55	0.00000000720158340726317115228733993135233626414759555700584314763545989990234375	0.0000003258716491786585105642289235394759572272960213012993335723876953125	0.0001236657829955137657441943677127937917248345911502838134765625	0.0052529688910378687094482330621758592315018177032470703125	-1.6716061176664319	31.340884455884797	CR2;CFH;F10;SERPINC1;SERPINE1;PLG;C2;C3;C5;F9;C6;C9;SERPING1
WikiPathway	Apoptosis_Mus musculus_WP1254	15/79	0.00000001259310964401935021665047335741316469892581153544597327709197998046875	0.00000037989214092791705273697362883755790363693449762649834156036376953125	0.0003154506223126320326420601869443771647638641297817230224609375	0.00717616359266381488579700231866809190250933170318603515625	-1.7034155112322105	30.985325790172045	MAP2K4;PIK3R1;TNFRSF1B;TNFRSF1A;CASP8;BCL2L11;IRF4;LTA;BAX;BAK1;TP53;TP63;BCL2L1;MCL1;TP73
WikiPathway	Regulation of Actin Cytoskeleton_Homo sapiens_WP51	20/150	0.00000002874849192141735715240943318214694723877755677676759660243988037109375	0.000000650434629722067732870223639995987952033829060383141040802001953125	0.0020160521229351767436011044765109545551240444183349609375	0.02280658964070418626146619089922751300036907196044921875	-1.7479490918933402	30.35257755641534	CHRM2;MAP2K1;FN1;WAS;BRAF;PIK3R1;ACTB;RHOA;EGFR;PIK3CG;MYLK;PIK3CA;PAK7;FGF20;SOS1;FGFR3;FGF23;FGF12;FGFR2;VCL
WikiPathway	Regulation of Actin Cytoskeleton_Mus musculus_WP523	20/148	0.00000002282345113784665150178133387857959402111873714602552354335784912109375	0.0000005508059541266991692828251629687752455311056110076606273651123046875	0.00174662751570538936178589306535968717071227729320526123046875	0.021802729678805206348091161316915531642735004425048828125	-1.7025781553062844	29.957675233643982	CHRM2;MAP2K1;FN1;WAS;BRAF;PIK3R1;ACTB;RHOA;EGFR;PIK3CG;MYLK;PIK3CA;PAK7;FGF20;SOS1;FGFR3;FGF23;FGF12;FGFR2;VCL
WikiPathway	IL-3 Signaling Pathway_Mus musculus_WP373	16/97	0.00000003383563605049178202606300659704974265196142368949949741363525390625	0.000000720500014722236801342964730709983456335976370610296726226806640625	0.000796104188052400535240138435000289973686449229717254638671875	0.0136713488730715766739098881998870638199150562286376953125	-1.6563406806408942	28.49196040485083	LYN;MAP2K1;MMP2;PTPN11;PIK3R1;TNFRSF1B;MMP9;SELP;RXRA;BCL2L11;PIK3CA;RARA;BAX;SOS1;VCL;BCL2L1
WikiPathway	PodNet: protein-protein interactions in the podocyte_Mus musculus_WP2310	29/305	0.000000059734798709306694001593888813939070558944877120666205883026123046875	0.000001081199856638451111136268144308214544935253798030316829681396484375	0.0195892327427639421910665618042912683449685573577880859375	0.09987749651944433093575526072527281939983367919921875	-1.6616222595585062	27.63834642786313	ROBO2;SMARCAL1;NOTCH1;SPARC;CFH;INPPL1;PIK3R1;CTSV;ACTB;RXRA;KDR;ITGAV;VHL;HIF1AN;SMAD2;SMAD3;ANGPT1;NTRK3;MAGI2;BRAF;DICER1;RHOA;TGFBR2;PIK3CA;RARA;CTNNB1;RARB;MET;VCL
WikiPathway	Complement and Coagulation Cascades_Homo sapiens_WP558	13/59	0.0000000179714987140030769556913446162449421450446607195772230625152587890625	0.00000046469160960493671737490885449706201626440815743990242481231689453125	0.00022593995645545097918256705060713329658028669655323028564453125	0.00655389753773022269711656662138921092264354228973388671875	-1.5059699890680518	26.858189751211757	CR2;CFH;F10;SERPINC1;SERPINE1;PLG;C2;C3;F9;C6;C9;SERPING1;MASP1
WikiPathway	Apoptosis_Homo sapiens_WP254	15/86	0.0000000418339123413097168561095126788906828352310185437090694904327392578125	0.00000084132645930856208196899244378119675502603058703243732452392578125	0.0006946087797474712229039983668599234079010784626007080078125	0.0132341251720307674644150353060467750765383243560791015625	-1.5415580299314682	26.19039037122435	MAP2K4;PIK3R1;TNFRSF1B;TNFRSF1A;CASP8;BCL2L11;IRF4;LTA;BAX;BAK1;TP53;TP63;BCL2L1;MCL1;TP73
WikiPathway	Extracellular vesicle-mediated signaling in recipient cells_Homo sapiens_WP2870	10/30	0.000000010532288394162378524342312501038687599930199212394654750823974609375	0.00000037989214092791705273697362883755790363693449762649834156036376953125	0.00007134746453010118645045312124608472004183568060398101806640625	0.005165556431979326408587827046403617714531719684600830078125	-1.4196899427589396	26.07802931678362	SMAD2;SMAD4;SMAD3;HGF;ERBB2;CTNNB1;MET;MTOR;EGFR;TGFBR2
WikiPathway	Bladder Cancer_Homo sapiens_WP2828	10/31	0.000000015127902223575395357891789673010496386496015475131571292877197265625	0.0000004212538926872533372503556829691273577509491587989032268524169921875	0.00008953515241967799635942892866324882561457343399524688720703125	0.0052529688910378687094482330621758592315018177032470703125	-1.3884076484020185	25.000674669473153	MAP2K1;CDH1;CDK4;MMP1;ERBB2;BRAF;PIK3R1;FGFR3;TP53;EGFR
WikiPathway	DNA Damage Response (only ATM dependent)_Homo sapiens_WP710	16/111	0.00000023510478173838266748992497333359263933516558608971536159515380859375	0.00000327338196112671228401864824408828980040198075585067272186279296875	0.0027758943396447937311533049609124645940028131008148193359375	0.0271587500257139298487363276990436133928596973419189453125	-1.576738228982921	24.066125400996665	SMAD4;SMAD3;PIK3R1;RHOA;PIK3CG;NFKB2;BCL2L11;PIK3CA;ERBB2;BAX;CTNNB1;ATM;BAK1;SOS1;TP53;TP73
WikiPathway	Alpha6-Beta4 Integrin Signaling Pathway_Mus musculus_WP488	13/64	0.0000000507653874097939237020125739785481044918924453668296337127685546875	0.000000967214223281336973563732627157119026151121943257749080657958984375	0.0004488605147321724484800464782807694064103998243808746337890625	0.009558088607826260851840771692877751775085926055908203125	-1.367136599638191	22.962496140062893	DSP;SMAD2;SMAD3;LAMA2;PIK3R1;MTOR;RHOA;EGFR;PIK3CG;PIK3CA;ERBB2;MET;TP73
WikiPathway	Integrated Breast Cancer Pathway_Homo sapiens_WP1984	19/155	0.00000024612300106644249855195223652959413129792665131390094757080078125	0.000003299871347631562042905344067644790584381553344428539276123046875	0.005928075303019044416108496164952157414518296718597412109375	0.042063485150068642692833265073204529471695423126220703125	-1.4708401832617346	22.38241403349757	SMAD2;SMAD4;USP21;MMP1;PLK1;BRAF;MTOR;EGFR;TGFBR2;STK11;CASP8;CDH1;CDK4;BAX;CTNNB1;EP300;ATM;BAK1;TP53
WikiPathway	Spinal Cord Injury_Mus musculus_WP2432	15/96	0.000000189971291730786037373597346065989821539687909535132348537445068359375	0.000002750784304261782111278474005633398746795137412846088409423828125	0.0018619955268858560948341818175322259776294231414794921875	0.0224680793577559968776657939315555267967283725738525390625	-1.2417631464463306	19.218014308816173	BTG2;NOS2;PLA2G5;PDYN;MMP9;IL2;RHOA;RHOB;SELP;EFNB2;CDK4;SLIT2;NOS1;TLR4;TP53
WikiPathway	AGE/RAGE pathway_Homo sapiens_WP2324	12/66	0.000000593436694157490765303623707349611748895767959766089916229248046875	0.000007160802776167055248780941856256987421147641725838184356689453125	0.00171695156234896273254875165292787642101757228374481201171875	0.021802729678805206348091161316915531642735004425048828125	-1.1833101289766361	16.965514075763323	SMAD2;MAP2K1;CASP8;SMAD3;MMP13;NCF1;NOS2;NOS3;MMP2;MMP9;RHOA;EGFR
WikiPathway	MicroRNAs in Cardiomyocyte Hypertrophy_Mus musculus_WP1560	13/79	0.0000006726577253231381944907456282845004125192645005881786346435546875	0.0000076094405177180008781161191233621821083943359553813934326171875	0.0024640753098272446218464093448119456297717988491058349609375	0.02624693867242665346051211372468969784677028656005859375	-1.1722434268043476	16.659957831382563	MAP2K4;MAP2K1;PIK3R1;MTOR;RHOA;PIK3CG;MYLK;PIK3CA;CTNNB1;MAP2K7;IL6ST;FGFR2;PRKG1
WikiPathway	Senescence and Autophagy in Cancer_Homo sapiens_WP615	15/105	0.0000006287224661601394994317362589775211034748281235806643962860107421875	0.0000073418558951603388415562724544916051172549487091600894927978515625	0.004014466470902216914395932434445057879202067852020263671875	0.036074433468936760449619072232962935231626033782958984375	-1.1322124376218166	16.167513446874207	MAP2K1;SMAD4;SERPINB2;SMAD3;SPARC;SERPINE1;FN1;BRAF;INHBA;MTOR;COL1A1;COL3A1;FKBP8;IL6ST;TP53
WikiPathway	IL-6 signaling Pathway_Mus musculus_WP387	14/97	0.00000130740934494708361366548977910984064010335714556276798248291015625	0.00001352234808202412163244225673519594010940636508166790008544921875	0.00494737560935912430715166721029163454659283161163330078125	0.037311457720583397767999400684857391752302646636962890625	-1.1534987366607263	15.626981430149703	LYN;MAP2K4;MAP2K1;INPPL1;PTPN11;PPP2R2A;PIK3R1;ERBB3;PPP2R1A;ERBB2;PTK2B;EP300;IL6ST;SOS1
WikiPathway	Histone Modifications_Homo sapiens_WP2369	12/66	0.000000593436694157490765303623707349611748895767959766089916229248046875	0.000007160802776167055248780941856256987421147641725838184356689453125	0.00171695156234896273254875165292787642101757228374481201171875	0.021802729678805206348091161316915531642735004425048828125	-1.0715810703408952	15.36361710003493	KMT2D;SETD2;HIST1H3J;HIST4H4;NSD1;KMT2C;HIST1H4G;HIST1H3H;HIST1H4J;HIST1H4C;EZH2;HIST1H4F
WikiPathway	BDNF signaling pathway_Homo sapiens_WP2380	17/144	0.000001784718377115513587017323927919054682433852576650679111480712890625	0.00001615170131289539638490791728653306336127570830285549163818359375	0.01238337820462680725908111156741142622195184230804443359375	0.06792095318295310324430147375096566975116729736328125	-1.1406270255051312	15.097624383195205	GABRB3;GRIA2;LINGO1;MAP2K1;CSNK2A1;NCF1;NTRK3;PTPN11;PIK3R1;MTOR;PTPRF;BCL2L11;DOK5;CAMK4;IGF2BP1;CTNNB1;PTK2B
WikiPathway	IL-7 Signaling Pathway_Mus musculus_WP297	10/43	0.000000471110686164328032907665753936665709034059545956552028656005859375	0.0000060907881568388116540441017121576550152894924394786357879638671875	0.00083085545637451578733501111884152123820967972278594970703125	0.0136713488730715766739098881998870638199150562286376953125	-1.0337056431383362	15.0592024005648	LYN;MAP2K1;BCL2L11;CDK4;BAX;PTK2B;PIK3R1;IL7R;SOS1;MCL1
WikiPathway	ESC Pluripotency Pathways_Mus musculus_WP339	15/117	0.0000025523238024298478877384399599037578809657134115695953369140625	0.00002199860039237154624137092484570388251086114905774593353271484375	0.00967630952661159039751570531961988308466970920562744140625	0.058380400810556599966449908833965309895575046539306640625	-1.0327740314605511	13.300586889954673	ACVR1;MAP2K1;SMAD4;PTPN11;BRAF;MTOR;EGFR;FGF20;CTNNB1;IL6ST;SOS1;FGFR3;FGF23;FGF12;FGFR2
WikiPathway	MicroRNAs in cardiomyocyte hypertrophy_Homo sapiens_WP1544	14/101	0.00000214582023611806833551210633992401000114114140160381793975830078125	0.0000189460225725546495506405875186572984603117220103740692138671875	0.006780876923902450122139118349195996415801346302032470703125	0.04582891270756035695388419526352663524448871612548828125	-0.979997650360073	12.79091824305969	MAP2K4;MAP2K1;PLA2G2A;PIK3R1;MTOR;RHOA;PIK3CG;MYLK;PIK3CA;CTNNB1;MAP2K7;IL6ST;FGFR2;PRKG1
WikiPathway	Inflammatory Response Pathway_Homo sapiens_WP453	9/30	0.000000164258265250800628314012592247339572537612184532918035984039306640625	0.00000247756216753290938663127629393301276650163345038890838623046875	0.0003171785013332073066387450932523961455444805324077606201171875	0.00717616359266381488579700231866809190250933170318603515625	-0.7895559719369206	12.334305900073787	COL1A1;ZAP70;COL3A1;IL2RB;FN1;IL5RA;TNFRSF1B;IL2;TNFRSF1A
WikiPathway	Inflammatory Response Pathway_Mus musculus_WP458	9/30	0.000000164258265250800628314012592247339572537612184532918035984039306640625	0.00000247756216753290938663127629393301276650163345038890838623046875	0.0003171785013332073066387450932523961455444805324077606201171875	0.00717616359266381488579700231866809190250933170318603515625	-0.7289994313269957	11.38830216800053	COL1A1;ZAP70;COL3A1;IL2RB;FN1;IL5RA;TNFRSF1B;IL2;TNFRSF1A
WikiPathway	TNF alpha Signaling Pathway_Homo sapiens_WP231	13/92	0.0000039700867550674770047416418938812654459979967214167118072509765625	0.0000326629864848733351945751779421556193483411334455013275146484375	0.00776669564912721606397827400769529049284756183624267578125	0.05020613973185807099586241974975564517080783843994140625	-0.7980870326713214	9.925587044643306	MAP2K4;CSNK2A1;PLK1;CUL1;TNFRSF1B;TNFRSF1A;NFKB2;CASP8;BAX;MAP2K7;SOS1;MAP3K5;BCL2L1
WikiPathway	SIDS Susceptibility Pathways_Homo sapiens_WP706	17/160	0.00000757156959756463999468810432968979284851229749619960784912109375	0.000054818163886367993697067146907642154474160633981227874755859375	0.028804098114489563864371035606382065452635288238525390625	0.12393439493019349495472880562374484725296497344970703125	-0.8273967022163332	9.755925668098266	KCNH2;CHRM2;RYR2;DDC;CHRNA4;ECE1;CTCF;GATA3;POU2F2;GCK;NFKB2;TF;PAH;CTNNB1;EP300;SCN3B;TP73
WikiPathway	Oncostatin M Signaling Pathway_Homo sapiens_WP2374	11/65	0.0000036587879120432814821005200467407547648690524511039257049560546875	0.0000308018889339457658626923730604829643198172561824321746826171875	0.0043044511736230854637152987152148853056132793426513671875	0.037100269639322787373902912122503039427101612091064453125	-0.7573274647672141	9.480511956135034	MAP2K1;MMP13;MMP1;SERPINE1;PTK2B;PTPN11;PIK3R1;IL6ST;SOS1;TP53;MTOR
WikiPathway	Integrated Cancer Pathway_Homo sapiens_WP1971	10/48	0.00000140220698839701814653220524053978124356945045292377471923828125	0.000013718889994587042086113433392302596303125028498470783233642578125	0.0017132522185176160718633742163774513755924999713897705078125	0.021802729678805206348091161316915531642735004425048828125	-0.6366972951851908	8.581064328664091	SMAD2;CASP8;SMAD3;CDK4;MMP1;PLK1;BAX;ATM;TP53;MAP3K5
WikiPathway	IL-5 Signaling Pathway_Mus musculus_WP151	11/68	0.0000057722022008482254816128485808146564295384450815618038177490234375	0.0000444582382278097326872880190595793692409642972052097320556640625	0.00580869944975104073037197593976088683120906352996826171875	0.042054984016197539953285655656145536340773105621337890625	-0.7056173186882941	8.51147848492832	LYN;ITGB2;IL2RB;PIM1;IL5RA;BAX;CTNNB1;PTK2B;PTPN11;PIK3R1;PIK3CG
WikiPathway	Glycolysis and Gluconeogenesis_Mus musculus_WP157	10/48	0.00000140220698839701814653220524053978124356945045292377471923828125	0.000013718889994587042086113433392302596303125028498470783233642578125	0.0017132522185176160718633742163774513755924999713897705078125	0.021802729678805206348091161316915531642735004425048828125	-0.5936590465528538	8.001017919012384	HK3;GPI;TPI1;PC;PGK1;SLC2A3;ALDOB;PCK1;GCK;PFKP
WikiPathway	Toll-like Receptor Signaling Pathway_Homo sapiens_WP75	13/102	0.0000126134723433495897298127486063634705715230666100978851318359375	0.00008615239600551983698527303001668542492552660405635833740234375	0.01608823588111309155213035637643770314753055572509765625	0.08664902624958635557472774735288112424314022064208984375	-0.7077559659300731	7.984014631660506	MAP2K4;MAP2K1;LY96;PIK3R1;PIK3CG;NFKB2;CASP8;PIK3CA;IL12B;MAP2K7;TLR4;TLR3;TLR2
WikiPathway	EGFR1 Signaling Pathway_Mus musculus_WP572	17/171	0.0000182796254512221712017032426711438120037200860679149627685546875	0.000118164721666829040350350787935695962005411274731159210205078125	0.04713333852786172339932591057731769979000091552734375	0.1706226854708594309339986239137942902743816375732421875	-0.7201825673177431	7.856992665768336	SMAD2;MAP2K1;PTPRR;SMAD3;INPPL1;PTPN11;PIK3R1;EGFR;PIK3CG;PIK3CA;WNK1;RASA1;GRB10;PTK2B;MAP2K7;SOS1;SH3GL2
WikiPathway	Kit Receptor Signaling Pathway_Mus musculus_WP407	11/67	0.0000049728382818237949262421722373961330276870285160839557647705078125	0.000040003721289338088108744617699130685650743544101715087890625	0.005267321873885855328112359785563967307098209857940673828125	0.038913684047891423933851484662227449007332324981689453125	-0.6272218351190981	7.659331857294486	LYN;MAP2K1;RASA1;GRB10;EP300;PTPN11;PIK3R1;SOS1;MPDZ;EPOR;PIK3CG
WikiPathway	TGF-beta Signaling Pathway_Homo sapiens_WP366	15/132	0.00001146679357049751435512936759142377241005306132137775421142578125	0.000079826524471540393477521357912252142341458238661289215087890625	0.0240507373864470748447974557393536088056862354278564453125	0.112225491058521809062398233436397276818752288818359375	-0.6438040579449339	7.323950510899705	SMAD2;MAP2K4;MAP2K1;SMAD4;SMAD3;MMP1;CUL1;FN1;PIK3R1;RHOA;TGFBR2;EP300;SOS1;MET;TP53
WikiPathway	Glycolysis and Gluconeogenesis_Homo sapiens_WP534	10/49	0.00000171436806692587185275652474081287124363370821811258792877197265625	0.00001591285231351706856988033333966114923896384425461292266845703125	0.001958287837283433953372568936401876271702349185943603515625	0.02280658964070418626146619089922751300036907196044921875	-0.5415497678062342	7.1898670900638235	HK3;GPI;TPI1;PC;PGK1;SLC2A3;ALDOB;PCK1;GCK;PFKP
WikiPathway	Nuclear Receptors_Mus musculus_WP509	9/37	0.000001181628451509036327430495795509646228538258583284914493560791015625	0.0000129621060438263983340644036612587797208107076585292816162109375	0.00114710212590725499533228504134285685722716152667999267578125	0.0180543899816707105465685145873067085631191730499267578125	-0.49607676204702145	6.770761741283148	RXRA;NR5A2;NR1I3;HNF4A;RARA;NR1H3;RARB;PPARG;PGR
WikiPathway	Leptin signaling pathway_Homo sapiens_WP2034	11/75	0.0000152269330447218743745073366024911365457228384912014007568359375	0.0001002209047670785178711649887617340937140397727489471435546875	0.01092786681927748748677231560577638447284698486328125	0.064850619484892624289074092303053475916385650634765625	-0.5950782156335328	6.600872251014462	MAP2K1;NOS3;PDE3B;ERBB2;BAX;PTPN11;PIK3R1;SOS1;MTOR;RHOA;BCL2L1
WikiPathway	ErbB Signaling Pathway_Homo sapiens_WP673	10/55	0.0000051817182281424119984626457113829900436030584387481212615966796875	0.0000407778695345120266620153604009146874886937439441680908203125	0.004085778376316041675397894294974321383051574230194091796875	0.036074433468936760449619072232962935231626033782958984375	-0.5386796930329392	6.5559332509177075	MAP2K1;BCL2L11;ERBB3;ERBB4;ERBB2;MAP2K7;SOS1;TP53;MTOR;EGFR
WikiPathway	Complement Activation_Homo sapiens_WP545	8/22	0.000000149044255040412437853487924270534659143550015869550406932830810546875	0.0000024524554693013319247338159534432833197570289485156536102294921875	0.00023536096129970411443277367169457647833041846752166748046875	0.00655389753773022269711656662138921092264354228973388671875	-0.3485161198901916	5.4783327515678595	C3;C5;C6;C9;MASP1;C8B;C8A;C2
WikiPathway	Insulin Signaling_Homo sapiens_WP481	16/160	0.0000297771943102763817835289261726217091563739813864231109619140625	0.000179655739005334168061078781164496831479482352733612060546875	0.050987827856338464871388538313112803734838962554931640625	0.1809568008234757330310316092436551116406917572021484375	-0.4994994798326312	5.205667569581715	MAP2K4;MAP2K1;REG1A;INPPL1;PTPN11;PIK3R1;MTOR;PTPRF;PIK3CG;PIK3CA;KIF5B;GRB10;PRKCQ;MAP2K7;SOS1;MAP3K5
WikiPathway	EGF/EGFR Signaling Pathway_Homo sapiens_WP437	16/163	0.000037418188540850154930918203266543287099921144545078277587890625	0.0002150060992347262926564777085758350949618034064769744873046875	0.0577993786422631716792608358446159400045871734619140625	0.19927023874761207178352151458966545760631561279296875	-0.4782825018194478	4.875302684284329	MAP2K1;PTPRR;NOS3;INPPL1;PTPN11;BRAF;PIK3R1;MTOR;EGFR;ATXN2;RASA1;ERBB2;GRB10;PTK2B;SOS1;SH3GL2
WikiPathway	Nuclear Receptors_Homo sapiens_WP170	9/38	0.000001507017850521450092602022442778153532572105177678167819976806640625	0.000014356327944441182851184439506209145065440679900348186492919921875	0.00134727595571263077112167394489006255753338336944580078125	0.0203214123319988455851348163605507579632103443145751953125	-0.311989909338075	4.182342602380373	RXRA;NR5A2;NR1I3;HNF4A;RARA;NR1H3;RARB;PPARG;PGR
WikiPathway	Corticotropin-releasing hormone_Homo sapiens_WP2355	12/92	0.0000213712907138459431662970422483027732596383430063724517822265625	0.00013572644277916196269180570954659970084321685135364532470703125	0.01751806974050794385444618228575563989579677581787109375	0.0910012299126303769725154779735021293163299560546875	-0.365447143202807	3.9298220010813094	MAP2K1;NOS3;CTNNB1;ECE1;PRKCQ;BRAF;TLR4;IL2;IVL;RHOA;CRHR1;MAP3K5
WikiPathway	Delta-Notch Signaling Pathway_Mus musculus_WP265	11/81	0.000031988970631864711087651020893218856144812889397144317626953125	0.00018983618637270533065219968449355292250402271747589111328125	0.0175969229112821166916003079450092627666890621185302734375	0.0910012299126303769725154779735021293163299560546875	-0.32551436081142426	3.3691124950611995	SMAD4;NOTCH1;TLE1;SMAD3;FBXW7;CUL1;CNTN1;EP300;PIK3R1;TP53;EGFR
WikiPathway	MAPK signaling pathway_Mus musculus_WP493	15/155	0.000076444895333512640042857022582012405109708197414875030517578125	0.000389761297334247579747523726467761662206612527370452880859375	0.07083579078785280647156952227305737324059009552001953125	0.2173097988576501438107158037382760085165500640869140625	-0.2619015202685662	2.48254890106633	MAP2K4;MAP2K1;PTPRR;HSPA5;BRAF;PLA2G5;EGFR;GCK;TGFBR2;CASP8;RASA1;FLNA;MAP2K7;TP53;MAP3K5
WikiPathway	Insulin Signaling_Mus musculus_WP65	15/154	0.000070989192191347411987380200404373908895649947226047515869140625	0.0003671155367609680816344541742779483683989383280277252197265625	0.06803514930732261489776391272243927232921123504638671875	0.2124068245803853172137820592979551292955875396728515625	-0.1955579837529975	1.8681620777169068	MAP2K4;MAP2K1;INPPL1;PTPN11;PIK3R1;MTOR;PTPRF;PIK3CG;PIK3CA;KIF5B;GRB10;PRKCQ;MAP2K7;SOS1;MAP3K5
WikiPathway	Regulation of toll-like receptor signaling pathway_Homo sapiens_WP1449	14/141	0.0000997808072950187000156596628386296288226731121540069580078125	0.000494803455353380367172377862772236767341382801532745361328125	0.06793164665687802250548799065654748119413852691650390625	0.2124068245803853172137820592979551292955875396728515625	-0.1745788385924323	1.6083136092589525	MAP2K4;MAP2K1;PLK1;LY96;PIK3R1;PIK3CG;NFKB2;CASP8;PIK3CA;IL12B;MAP2K7;TLR4;TLR3;TLR2
WikiPathway	TCR Signaling Pathway_Homo sapiens_WP69	11/90	0.0000858673276410642865273670221171187222353182733058929443359375	0.00043172184175090653514283989267141805612482130527496337890625	0.032718222713556850689275989907400798983871936798095703125	0.1345908707080406829792451617322512902319431304931640625	-0.08261732934389669	0.7735218605543239	ZAP70;MAP2K1;IRF4;WAS;PTK2B;PRKCQ;PTPN11;GATA3;PIK3R1;SOS1;IL17A
WikiPathway	Chemokine signaling pathway_Mus musculus_WP2292	15/165	0.000154609624206002312617191929433602126664482057094573974609375	0.000708464353956618259240685109290325272013433277606964111328125	0.10306091405635416091701728191765141673386096954345703125	0.26759386961625597489700112419086508452892303466796875	-0.0847811975642594	0.743921704151115	LYN;MAP2K1;NCF1;WAS;BRAF;PIK3R1;RHOA;PIK3CG;PREX1;CXCR1;PIK3CA;GRK5;XCL1;PTK2B;SOS1
WikiPathway	MAPK Signaling Pathway_Homo sapiens_WP382	15/168	0.00018870192555931649389978910225096342401229776442050933837890625	0.0008433345315120069872472097216586917056702077388763427734375	0.114242288801068847536868133829557336866855621337890625	0.277555090912663893210066134997759945690631866455078125	-0.06263998240536815	0.5371592658174441	MAP2K4;MAP2K1;PTPRR;HSPA5;BRAF;PLA2G5;EGFR;GCK;TGFBR2;CASP8;RASA1;FLNA;MAP2K7;TP53;MAP3K5
WikiPathway	Odorant GPCRs_Mus musculus_WP1397	1/122	0.9768402720191995403098417227738536894321441650390625	0.9768402720191995403098417227738536894321441650390625	0.99943317557361732728082870380603708326816558837890625	0.9994331755736174383031311663216911256313323974609375	7.433429509716642	-0.1741810755761248	OPN1LW
WikiPathway	Apoptosis Modulation and Signaling_Homo sapiens_WP1772	11/93	0.00011594314336483015049315825617526343194185756146907806396484375	0.000552255498658796198201137439554031516308896243572235107421875	0.03936030654090140468159830788863473571836948394775390625	0.1548344314821152034600260094521217979490756988525390625	0.060663122722463436	-0.5497541282347739	CASP8;BCL2L11;BCL2A1;BAX;BAK1;TNFRSF1B;TP53;MAP3K5;BCL2L1;TNFRSF1A;MCL1
WikiPathway	Cytoplasmic Ribosomal Proteins_Homo sapiens_WP477	1/89	0.93572188128598365874921682916465215384960174560546875	0.938313908657967044035785875166766345500946044921875	0.9957250110848063773261173992068506777286529541015625	0.998483252112742025730085515533573925495147705078125	8.482754169949567	-0.5635685864067003	RPL10
WikiPathway	Signaling of Hepatocyte Growth Factor Receptor_Homo sapiens_WP313	8/34	0.0000061365817582901578466371937670142955312257981859147548675537109375	0.0000453355631938987153894959902800110285170376300811767578125	0.002565214058210469987020285742573832976631820201873779296875	0.02624693867242665346051211372468969784677028656005859375	0.04845067633654119	-0.5814683250990259	MAP2K1;PIK3CA;HGF;RASA1;PTK2B;PTPN11;SOS1;MET
WikiPathway	Cytoplasmic Ribosomal Proteins_Mus musculus_WP163	1/70	0.8843953739063092900352103242767043411731719970703125	0.8893086815391220145698980559245683252811431884765625	0.98638591152643362303109597633010707795619964599609375	0.99462869073138993059046697453595697879791259765625	9.243699205705235	-1.135598252982829	RPL10
WikiPathway	Signaling of Hepatocyte Growth Factor Receptor_Mus musculus_WP193	8/34	0.0000061365817582901578466371937670142955312257981859147548675537109375	0.0000453355631938987153894959902800110285170376300811767578125	0.002565214058210469987020285742573832976631820201873779296875	0.02624693867242665346051211372468969784677028656005859375	0.09561960670044473	-1.1475541057164191	MAP2K1;PIK3CA;HGF;RASA1;PTK2B;PTPN11;SOS1;MET
WikiPathway	IL-5 Signaling Pathway_Homo sapiens_WP127	8/40	0.000022145244402745666912647737323283081423141993582248687744140625	0.000138216870237826386542956402792015069280751049518585205078125	0.00604226858509273288821983527441261685453355312347412109375	0.042063485150068642692833265073204529471695423126220703125	0.28838588943348265	-3.090887601487481	LYN;MAP2K1;IL5RA;PTPN11;PIK3R1;SOS1;IL2;PIK3CG
WikiPathway	Diurnally Regulated Genes with Circadian Orthologs_Mus musculus_WP1268	1/48	0.77205588123964741242843956570141017436981201171875	0.77850760169568911095439034397713840007781982421875	0.9481784561860926441312358292634598910808563232421875	0.958772628880909305593149838387034833431243896484375	12.41623887280394	-3.2120604667838375	PSMA4
WikiPathway	Diurnally Regulated Genes with Circadian Orthologs_Homo sapiens_WP410	1/48	0.77205588123964741242843956570141017436981201171875	0.77850760169568911095439034397713840007781982421875	0.9481784561860926441312358292634598910808563232421875	0.958772628880909305593149838387034833431243896484375	12.448865245317155	-3.2205008554069825	PSMA4
WikiPathway	Exercise-induced Circadian Regulation_Mus musculus_WP544	1/48	0.77205588123964741242843956570141017436981201171875	0.77850760169568911095439034397713840007781982421875	0.9481784561860926441312358292634598910808563232421875	0.958772628880909305593149838387034833431243896484375	12.531375713308801	-3.2418461770496183	PSMA4
WikiPathway	Notch Signaling Pathway_Homo sapiens_WP268	1/46	0.75755297948614741532225025366642512381076812744140625	0.77032072633141968065473292881506495177745819091796875	0.94149659091693538304213006995269097387790679931640625	0.958772628880909305593149838387034833431243896484375	13.071203117285979	-3.6293738396768553	NOTCH1
WikiPathway	Notch Signaling Pathway_Mus musculus_WP29	1/46	0.75755297948614741532225025366642512381076812744140625	0.77032072633141968065473292881506495177745819091796875	0.94149659091693538304213006995269097387790679931640625	0.958772628880909305593149838387034833431243896484375	13.11572938125199	-3.641737082460764	NOTCH1
WikiPathway	GPCRs, Class A Rhodopsin-like_Homo sapiens_WP455	8/259	0.52821053338188772574568474738043732941150665283203125	0.56238886201248050600298711287905462086200714111328125	0.9902818065763714372451431700028479099273681640625	0.9957833721684623551340109770535491406917572021484375	6.354139911281326	-4.055595482929462	OPRD1;CHRM2;P2RY6;CXCR1;OPN1LW;NPY1R;OPRK1;HTR1B
WikiPathway	Adipogenesis_Homo sapiens_WP236	12/130	0.000599769108856093515098895085913000002619810402393341064453125	0.002215473646999039335214742862945058732293546199798583984375	0.125109726497514783805087290602386929094791412353515625	0.290318724308335551764770343652344308793544769287109375	0.6008298654917712	-4.457536220928003	RXRA;PTGIS;SMAD3;KLF5;SERPINE1;RARA;NR1H3;CTNNB1;PPARG;GATA3;PCK1;IL6ST
WikiPathway	Adipogenesis genes_Mus musculus_WP447	12/128	0.00052144714188637566500139630676358137861825525760650634765625	0.0019460192305450307696801370838102229754440486431121826171875	0.11597831435540260913708010548361926339566707611083984375	0.27804072713017047302486162152490578591823577880859375	0.6056142858185709	-4.5777794278325805	RXRA;PTGIS;SMAD3;KLF5;SERPINE1;RARA;NR1H3;CTNNB1;PPARG;GATA3;PCK1;IL6ST
WikiPathway	Androgen receptor signaling pathway_Homo sapiens_WP138	10/89	0.0003584692836059206349531847113354388056905008852481842041015625	0.00141049870288416606504966477331208807299844920635223388671875	0.06226716428523070001599393208380206488072872161865234375	0.2065909451485909986701017260202206671237945556640625	0.5877764489136487	-4.663222958158498	SMAD4;SMAD3;CTNNB1;FLNA;EP300;KAT7;PIK3R1;RHOA;EGFR;RHOB
WikiPathway	Splicing factor NOVA regulated synpatic proteins_Mus musculus_WP1983	1/42	0.72572539890297249609574237183551304042339324951171875	0.74212597288948034535138731371262110769748687744140625	0.92544598329084948318268288858234882354736328125	0.9490409233747520989510348954354412853717803955078125	14.574912436603089	-4.672477521604566	NTNG1
WikiPathway	B Cell Receptor Signaling Pathway_Homo sapiens_WP23	10/97	0.000714642110675418082248178119897374926949851214885711669921875	0.002561390535292092096586458183082868345081806182861328125	0.09384504309091912244156219458091072738170623779296875	0.2497934235214170628491814341032295487821102142333984375	0.6669880510074788	-4.831480477698077	LYN;CR2;MAP2K1;IRF4;PTPN11;BRAF;PIK3R1;SOS1;CD22;PIK3CG
WikiPathway	Circadian rythm related genes_Homo sapiens_WP3594	15/200	0.0011846830711394161494975918458294472657144069671630859375	0.0037951793960395454295697614810478626168332993984222412109375	0.27339196860560399660045050040935166180133819580078125	0.492377575299645042772311853696010075509548187255859375	0.7378768030340582	-4.972020497472481	NLGN1;DDC;NOS2;NTRK3;NONO;SERPINE1;METTL3;CUL1;NR1H3;CDK4;EP300;PPARG;OGT;TP53;EZH2
WikiPathway	Cardiac Hypertrophic Response_Homo sapiens_WP2795	8/55	0.00023525964675241508336327178607660925990785472095012664794921875	0.00102607219426956923317983960686206046375446021556854248046875	0.029100617594106210905824383416984346695244312286376953125	0.12393439493019349495472880562374484725296497344970703125	0.6018261164467824	-5.028149339997072	MAP2K4;MAP2K1;PLA2G2A;MAP2K7;MTOR;FGFR2;PRKG1;TNFRSF1A
WikiPathway	Nuclear Receptors in Lipid Metabolism and Toxicity_Homo sapiens_WP299	8/36	0.00000969544516680136866091689606950154711739742197096347808837890625	0.00006881865000749206283392478411542469984851777553558349609375	0.0034783740573325603630261415588620366179384291172027587890625	0.033136089704062808569684506210251129232347011566162109375	0.45079856110498595	-5.203952932014793	CYP2C9;CYP2B6;NR1I3;CYP1A2;RARA;NR1H3;RARB;PPARG
WikiPathway	Endoderm Differentiation_Homo sapiens_WP2853	9/71	0.0002832254063771185467572599758767637467826716601848602294921875	0.00116508633077860141412374073155433507054112851619720458984375	0.042492047676965051528075179021470830775797367095947265625	0.158578569681044834194239001590176485478878021240234375	0.6611434426407662	-5.401057631124118	SMAD2;SMAD4;NOTCH1;SMAD3;CAND1;SOX17;SIAH2;CTNNB1;EZH2
WikiPathway	Integrin-mediated Cell Adhesion_Homo sapiens_WP185	10/101	0.0009803532275590803000964168489872463396750390529632568359375	0.0033479987582678027470406423304893905878998339176177978515625	0.11265541679028208410517919446647283621132373809814453125	0.277423543388313709190384770408854819834232330322265625	0.8201682248036102	-5.681795438012542	MAP2K1;ITGA4;ITGB2;CAPN2;ITGAX;ITGAV;BRAF;ITGAL;SOS1;VCL
WikiPathway	Integrin-mediated Cell Adhesion_Mus musculus_WP6	10/99	0.000838888318986913579522468609184215893037617206573486328125	0.002919976648781372717544879691331516369245946407318115234375	0.1029998774601883493318155160523019731044769287109375	0.26759386961625597489700112419086508452892303466796875	0.8085015107476422	-5.726966259473957	MAP2K1;ITGA4;ITGB2;CAPN2;ITGAX;ITGAV;BRAF;ITGAL;SOS1;VCL
WikiPathway	TOR Signaling_Homo sapiens_WP1471	1/36	0.66999671501560797981511541365762241184711456298828125	0.68707878423696910896723011319409124553203582763671875	0.89277980992290972839242613190435804426670074462890625	0.9260352183154536565012904247851110994815826416015625	15.37379114204577	-6.156933843234086	MTOR
WikiPathway	ErbB signaling pathway_Mus musculus_WP1261	8/46	0.000064037070282402385628696406261184392860741354525089263916015625	0.0003359626006120241246445667915310195894562639296054840087890625	0.012294061623690739903924651343913865275681018829345703125	0.06792095318295310324430147375096566975116729736328125	0.645771941835439	-6.235605138076698	MAP2K1;ERBB3;ERBB4;ERBB2;MAP2K7;SOS1;MTOR;EGFR
WikiPathway	Proteasome Degradation_Mus musculus_WP519	2/56	0.50938963588256924719388507583062164485454559326171875	0.5439499946592627477315318174078129231929779052734375	0.86099749800593361470646414090879261493682861328125	0.90334460312549713645324800381786189973354339599609375	9.452627786367602	-6.376195041915557	PSMA4;PSMA1
WikiPathway	TGF-beta Receptor Signaling_Homo sapiens_WP560	8/56	0.000267286858109224670539127988178051964496262371540069580078125	0.001125091193436503732294706736638545407913625240325927734375	0.031634274942453015355692258481212775222957134246826171875	0.1316276727490573728029943367801024578511714935302734375	0.7783811017855184	-6.4038877389261595	SMAD2;SMAD4;SMAD3;SERPINE1;CTNNB1;EP300;INHBA;TGFBR2
WikiPathway	GPCRs, Other_Mus musculus_WP41	3/76	0.4060687383682271001106300900573842227458953857421875	0.45651205990465282269497038214467465877532958984375	0.84866325211931015193300709142931737005710601806640625	0.90092697145803601888047751344856806099414825439453125	7.346801762197929	-6.621178924385828	CASR;OPRK1;GRM1
[truncated: 273 more rows]

## Sheet: TableS4.DomainEnrichment
domain	numberSiteNotDomainNotHybrid	numSiteDomainNotHybrid	numSiteNotDomainHybrid	numSiteBothDomain&Hybrid	OR	P (Fisher’s Exact Test)	FDR
Centromere protein Scm3	188654	80	1456	70	113.273	1.45386e-104	2.34071e-102
[truncated: 160 more rows]

## Sheet: TableS5.ActMutationClusters
Protein	Transcript	Site/Mutation	Position	Cluster	Degree_Connectivity	Closeness_Centrality	Geodesic_From_Centroid	Weight	Chromosome	Start	Stop	Reference	Alternate	Alternative_Transcripts	Total_count	Mut_count	Site_count	Type	GenomicPosition	Gene	Coordinates	Effect	Level	Sources	Sources2
[truncated: 333 more rows]

[truncated: 7 more sheets: TableS6.RecurrenceClusters, TableS7.RPPAassoc, TableS8.ProteomeAssoc, TableS9.SignificantActMut, TableS10.CoclusterMutDepMap, TableS11.CPTACphosphosites, TableS12.CancerPhosphosites]
